# Supplementary material for: Time of Day Analysis over a Field Grown Developmental Time Course in Rice
Source: Plants (Basel). 2022 Dec 30;12(1):166. doi: 10.3390/plants12010166 (PMC9823482; doi:10.3390/plants12010166)
Supplement: Supplementary file 1 [file plants-12-00166-s001.zip]

Archive with 2 entries (2 files):
- rice_developmental_timecourse_plants_Supplemental_FINAL.pdf
- rice_developmental_timecourse_tables_supplemental.xlsx
