# Supplementary material for: Time of Day Analysis over a Field Grown Developmental Time Course in Rice
Source: Plants (Basel). 2022 Dec 30;12(1):166. doi: 10.3390/plants12010166 (PMC9823482; doi:10.3390/plants12010166)
Supplement: Supplementary file 1 [file plants-12-00166-s001.zip › rice_developmental_timecourse_tables_supplemental.xlsx]

## Sheet: TableS1
Table S1. Rice genes that are not expressed (le) or not rhythmic (nr).
GeneID	Alt_GeneID	leaf 15 d	leaf 29 d	leaf 43 d	leaf 57 d	leaf 78 d	leaf 85 d	leaf 92 d	leaf 99 d	leaf 113 d	root 15 d	root 43 d	description	common name
1414		le	le	le	le	le	le	le	le	le	nr	nr	#N/A	#N/A
1429		le	le	le	le	le	le	le	le	le	nr	nr	#N/A	#N/A
3473		le	le	le	le	le	le	nr	le	le	le	le	#N/A	#N/A
3660		le	le	le	le	le	le	nr	le	le	le	le	#N/A	#N/A
3826		le	le	le	le	le	le	le	le	le	nr	nr	#N/A	#N/A
4360		le	le	le	le	le	le	le	le	le	nr	nr	#N/A	#N/A
5105		le	le	le	le	le	le	le	le	le	nr	nr	#N/A	#N/A
5326		le	le	le	le	le	le	le	le	le	nr	nr	#N/A	#N/A
5967		le	le	le	le	le	le	nr	le	le	le	le	#N/A	#N/A
6741		le	le	le	le	le	le	le	le	le	nr	nr	#N/A	#N/A
7973		le	le	le	le	le	le	le	le	le	nr	nr	#N/A	#N/A
8087		le	le	le	le	le	le	le	le	le	nr	nr	#N/A	#N/A
8977		le	le	le	le	le	le	le	le	le	nr	nr	#N/A	#N/A
11410		le	le	le	le	le	le	le	le	le	nr	nr	#N/A	#N/A
11945		le	le	le	le	le	le	le	le	le	nr	nr	#N/A	#N/A
12577		le	le	le	le	le	le	le	le	le	nr	nr	#N/A	#N/A
12586		le	le	le	le	le	le	le	le	le	nr	nr	#N/A	#N/A
14149		le	le	le	le	le	le	le	le	le	nr	nr	#N/A	#N/A
15327		le	le	le	le	le	le	le	le	nr	nr	nr	#N/A	#N/A
15614		le	le	le	le	le	le	le	le	le	nr	nr	#N/A	#N/A
16257		le	le	le	le	le	le	le	le	nr	le	le	#N/A	#N/A
17719		le	le	le	le	le	le	le	le	nr	le	le	#N/A	#N/A
18282		le	le	le	le	le	le	le	le	le	nr	nr	#N/A	#N/A
18499		le	le	le	le	le	le	le	le	le	nr	nr	#N/A	#N/A
19241		le	le	le	le	le	le	le	le	le	nr	nr	#N/A	#N/A
19673		le	le	le	le	le	nr	le	le	le	nr	nr	#N/A	#N/A
19804		le	le	le	le	le	le	le	le	le	nr	nr	#N/A	#N/A
20310		le	le	le	le	le	le	nr	le	le	le	le	#N/A	#N/A
22625		le	le	le	le	le	le	le	le	le	nr	nr	#N/A	#N/A
23086		le	le	le	le	le	le	le	le	le	nr	nr	#N/A	#N/A
23188		le	le	le	le	le	le	le	le	le	nr	nr	#N/A	#N/A
23591		le	le	le	le	le	le	le	le	le	nr	nr	#N/A	#N/A
25132		le	le	le	le	le	le	le	le	le	nr	nr	#N/A	#N/A
25340		le	le	le	le	le	le	le	le	le	nr	nr	#N/A	#N/A
25953		le	le	le	le	le	le	nr	le	nr	nr	nr	#N/A	#N/A
27376		le	le	le	le	le	le	le	le	nr	le	le	#N/A	#N/A
28364		le	le	le	le	le	le	nr	le	le	le	le	#N/A	#N/A
29276		le	le	le	le	le	le	le	le	le	nr	nr	#N/A	#N/A
29647		le	le	le	le	le	le	le	le	le	nr	nr	#N/A	#N/A
29866		le	le	le	le	le	le	le	le	le	nr	le	#N/A	#N/A
31748		le	le	le	le	le	le	le	le	le	nr	nr	#N/A	#N/A
31902		le	le	le	le	le	le	nr	le	le	le	le	#N/A	#N/A
32027		le	le	le	le	le	le	le	le	le	nr	nr	#N/A	#N/A
32762		le	le	le	le	le	le	le	le	le	nr	nr	#N/A	#N/A
32899		le	le	le	le	le	le	le	le	le	nr	nr	#N/A	#N/A
35023		le	le	le	le	le	le	le	le	le	nr	nr	#N/A	#N/A
36710		le	le	le	le	le	le	le	le	le	nr	nr	#N/A	#N/A
36934		le	le	le	le	le	le	le	le	le	nr	nr	#N/A	#N/A
38362		le	le	le	le	le	le	le	le	le	nr	nr	#N/A	#N/A
38398		le	le	le	le	le	le	le	le	le	nr	nr	#N/A	#N/A
38438		le	le	le	le	le	le	nr	le	le	le	le	#N/A	#N/A
39515		le	le	le	le	le	le	nr	le	le	le	le	#N/A	#N/A
40474		le	le	le	le	le	le	le	le	le	nr	nr	#N/A	#N/A
40859		le	le	le	le	le	le	le	le	le	nr	nr	#N/A	#N/A
42357		le	le	le	le	le	le	le	le	le	nr	nr	#N/A	#N/A
43026		le	le	le	le	le	le	le	le	le	nr	nr	#N/A	#N/A
43334		le	le	le	le	le	le	le	le	le	nr	nr	#N/A	#N/A
44768		le	le	le	le	le	le	nr	le	le	nr	nr	#N/A	#N/A
44797		le	le	le	le	le	nr	le	le	le	le	le	#N/A	#N/A
44871		le	le	le	le	le	le	le	le	le	le	nr	#N/A	#N/A
44967		le	le	le	le	le	nr	le	le	le	le	le	#N/A	#N/A
45052		le	le	le	le	le	nr	le	le	le	le	le	#N/A	#N/A
Os01g0100200	LOC_Os01g01019.1	le	le	le	le	le	le	le	le	le	nr	nr	Conserved hypothetical protein.	0
Os01g0102000	LOC_Os01g01190.1	le	le	le	le	le	le	le	le	le	nr	nr	Non-specific phospholipase C, Mesocotyl development	NPC5
Os01g0103500		le	le	le	le	le	le	le	le	le	nr	nr	Hypothetical gene.	0
Os01g0105700	LOC_Os01g01600.1	le	le	le	le	le	le	le	le	le	nr	nr	Basic helix-loop-helix dimerisation region bHLH domain containing protein.	0
Os01g0107300		le	le	le	le	le	le	le	le	nr	nr	nr	Peroxisome membrane anchor protein Pex14p, N-terminal domain containing protein.	0
Os01g0108400	LOC_Os01g01840.1	nr	nr	nr	nr	nr	nr	nr	le	le	le	le	Helix-loop-helix DNA-binding domain containing protein.	0
Os01g0108700	LOC_Os01g01880.1	le	le	le	le	le	le	le	le	le	nr	nr	Hypothetical protein.	0
Os01g0111500	LOC_Os01g02110.1	le	le	le	le	le	le	le	le	le	nr	nr	ROOT HAIR DEFECTIVE-SIX LIKE (RSL) class I basic helix-loop-helix protein, bHLH transcription factor, Regulation of root hair development	0
Os01g0112000	LOC_Os01g02160.1	le	le	le	le	le	le	le	le	le	nr	nr	Conserved hypothetical protein.	0
Os01g0112400	LOC_Os01g02190.1	le	le	le	le	le	le	le	le	le	nr	le	Major intrinsic protein family protein.	NIP4;1
Os01g0112600	None	le	le	le	le	le	le	le	le	le	nr	le	Conserved hypothetical protein.	0
Os01g0112800	LOC_Os01g02250.1	le	le	le	le	le	le	le	le	le	nr	nr	Disease resistance protein domain containing protein.	0
Os01g0113100		le	le	le	le	le	le	le	le	le	nr	nr	Hypothetical conserved gene.	0
Os01g0113200	LOC_Os01g02290.1,LOC_Os01g02290.2	le	le	le	le	le	le	le	le	le	nr	nr	Similar to Receptor serine/threonine kinase.	RLCK2
Os01g0114400	LOC_Os01g02410.1	le	le	le	le	le	le	le	le	le	nr	le	Similar to Receptor-like kinase.	RLCK7
Os01g0118700	LOC_Os01g02920.1	le	le	le	le	le	le	le	le	le	nr	le	Similar to HGA4.	0
Os01g0120900		le	le	le	le	le	le	le	le	le	nr	nr	Similar to Translation initiation factor 3.	EIF3A
Os01g0121000	LOC_Os01g03080.1	le	le	le	le	le	le	le	le	le	nr	nr	Conserved hypothetical protein.	0
Os01g0121200	LOC_Os01g03100.1,LOC_Os01g03100.2	le	le	le	le	le	le	nr	le	le	nr	nr	Zinc finger, RING/FYVE/PHD-type domain containing protein.	0
Os01g0121500	LOC_Os01g03130.1	le	le	le	le	le	le	le	le	le	nr	nr	Conserved hypothetical protein.	0
Os01g0122300		le	le	le	le	le	le	le	le	le	nr	le	Seven In Absentia Homolog-type domain containing protein.	0
Os01g0124600	LOC_Os01g03380.1	le	le	le	le	le	le	le	le	le	nr	nr	Similar to cDNA clone:001-125-E08, full insert sequence.	0
Os01g0124700	None	le	le	le	le	le	le	le	le	le	nr	le	Hypothetical protein.	0
Os01g0127200	LOC_Os01g03640.1	le	le	le	le	le	le	le	le	le	nr	nr	Multicopper oxidase, Maintenance of Pi homeostasis	LPR5
Os01g0127600	LOC_Os01g03680.1	le	nr	nr	nr	nr	nr	nr	le	le	nr	nr	Similar to Bowman-Birk type proteinase inhibitor D-II precursor (IV).	0
Os01g0129600	LOC_Os01g03890.1	nr	le	le	nr	le	nr	nr	le	le	nr	nr	Similar to LBD40 (LOB DOMAIN-CONTAINING PROTEIN 40).	0
Os01g0129800	LOC_Os01g03900.1	le	le	le	le	le	le	le	le	le	nr	nr	Conserved hypothetical protein.	0
Os01g0130100	None	nr	nr	le	le	le	le	le	le	le	nr	nr	Hypothetical gene.	0
Os01g0132200	LOC_Os01g04080.1	le	le	le	le	le	le	le	le	le	nr	nr	Conserved hypothetical protein.	0
Os01g0133100	LOC_Os01g04160.1	le	le	le	le	le	le	le	le	le	nr	nr	Hypothetical conserved gene.	0
Os01g0133700	LOC_Os01g04220.1	le	le	le	le	le	le	le	le	le	nr	nr	Glycosyl transferase, family 14 domain containing protein.	0
Os01g0134800	LOC_Os01g04290.1	le	le	le	le	le	le	le	le	le	nr	nr	Similar to (1, 4)-beta-xylan endohydrolase, isoenzyme X-II (EC 3.2.1.8) (Fragment).	0
Os01g0135000	None	le	le	le	le	le	le	le	le	le	le	nr	Similar to 1, 4-beta-D xylan xylanohydrolase (Fragment).	0
Os01g0136600	None	le	le	le	le	le	le	le	le	le	nr	le	Conserved hypothetical protein.	0
Os01g0137800	None	le	nr	le	le	le	le	le	le	le	le	le	Non-protein coding transcript.	0
Os01g0138800	LOC_Os01g04620.1,LOC_Os01g04620.2,LOC_Os01g04620.3	le	le	le	le	le	le	le	le	le	nr	le	Peptidase C26 domain containing protein.	0
Os01g0139100	None	le	le	le	le	le	le	le	le	le	nr	nr	Reticulon family protein.	0
Os01g0139600	LOC_Os01g04660.1,LOC_Os01g04660.2	le	le	le	le	le	le	le	le	le	nr	nr	Similar to Lipid phosphate phosphatase 2 (EC 3.1.3.-) (AtLPP2) (Phosphatidic acid phosphatase 2) (AtPAP2) (Prenyl diphosphate phosphatase).	0
Os01g0143700	LOC_Os01g05050.1	le	le	le	le	le	le	le	le	le	nr	nr	Similar to Mitochondrial glycoprotein.	0
Os01g0144300	LOC_Os01g05100.1	le	le	le	le	le	le	le	le	le	nr	le	Conserved hypothetical protein.	0
Os01g0146600	None	le	le	le	le	le	le	le	le	le	nr	nr	Conserved hypothetical protein.	0
Os01g0147800	LOC_Os01g05480.1,LOC_Os01g05480.2,LOC_Os01g05480.3	le	le	le	le	le	le	le	le	le	nr	nr	Domain of unknown function DUF547 domain containing protein.	0
Os01g0149700	LOC_Os01g05640.1	le	le	le	le	le	le	le	le	le	nr	nr	Hypothetical conserved gene.	0
Os01g0150400	LOC_Os01g05710.1	le	le	le	le	le	le	le	le	le	nr	nr	Similar to 3-hydroxyacyl-CoA dehydratase PASTICCINO 2A.	0
Os01g0150800	LOC_Os01g05744.1	le	le	le	le	le	le	le	le	le	nr	nr	Protein-tyrosine phosphatase-like, PTPLA domain containing protein.	0
Os01g0152500	None	le	le	le	nr	nr	nr	nr	nr	nr	nr	nr	Hypothetical conserved gene.	0
Os01g0152600	LOC_Os01g05940.1	le	le	le	le	le	le	le	le	le	nr	le	Protein kinase, catalytic domain domain containing protein.	RLCK24
Os01g0153200	LOC_Os01g06000.1	le	le	le	le	le	le	le	le	le	nr	le	Hypothetical conserved gene.	0
Os01g0153800	LOC_Os01g06060.1	le	le	le	le	le	le	le	le	le	nr	nr	Similar to gibberellin receptor GID1L2.	0
Os01g0154300	LOC_Os01g06130.1,LOC_Os01g06130.2	le	le	le	le	le	le	le	le	le	nr	nr	Hypothetical conserved gene.	0
Os01g0157200	LOC_Os01g06400.1	le	le	le	le	le	le	le	le	le	nr	nr	Conserved hypothetical protein.	0
Os01g0157500	LOC_Os01g06430.1	le	le	le	le	le	le	le	le	le	nr	nr	Protein of unknown function DUF1110 domain containing protein.	0
Os01g0157600	LOC_Os01g06440.1	le	le	le	le	le	le	le	le	le	nr	nr	Conserved hypothetical protein.	0
Os01g0158700		le	le	le	le	le	le	le	le	le	nr	nr	Leucine-rich repeat, N-terminal domain containing protein.	0
Os01g0159000	LOC_Os01g06560.1,LOC_Os01g06560.2	le	le	le	le	le	le	le	le	le	nr	nr	Similar to cDNA clone:J023049H21, full insert sequence.	0
Os01g0161200	None	le	le	nr	nr	nr	nr	le	le	le	le	le	Hypothetical protein.	0
Os01g0164900	LOC_Os01g07110.1	le	le	le	le	le	le	le	le	le	nr	le	Rice orthologue of human BRCA2, Double-strand break repair, Homologous recombination	BRCA2
Os01g0166400	LOC_Os01g07212.1	le	le	le	le	le	le	le	le	le	nr	nr	Hypothetical conserved gene.	0
Os01g0169400	LOC_Os01g07480.1,LOC_Os01g07480.2	le	le	le	le	le	le	le	le	le	nr	nr	Similar to LOB domain protein 25.	RA2
Os01g0170500	LOC_Os01g07570.1	le	le	le	le	le	le	le	le	le	nr	nr	Protein of unknown function DUF239, plant domain containing protein.	0
Os01g0175300		le	le	le	le	le	le	le	le	le	nr	nr	Kv1.4 voltage-gated K+ channel family protein.	0
Os01g0176400	LOC_Os01g08140.1	le	le	le	le	le	le	le	le	le	nr	nr	Similar to Photoreceptor-interacting protein-like.	0
Os01g0176500	LOC_Os01g08150.1	le	le	le	le	le	le	le	le	le	nr	nr	Hypothetical conserved gene.	0
Os01g0183500	LOC_Os01g08800.1	le	le	le	le	le	le	le	le	le	nr	nr	Cytochrome P450 family protein.	0
Os01g0183700		le	le	le	le	le	le	le	le	le	nr	nr	Similar to predicted protein.	0
Os01g0190500	LOC_Os01g09470.1	le	le	le	le	le	le	le	le	le	nr	nr	IQ domain-containing protein, Homolog of GW5, Negative regulation of grain size and salt stress tolerance	GW5L
Os01g0191800	LOC_Os01g09580.1,LOC_Os01g09580.2	le	le	le	le	le	le	le	le	le	nr	nr	Similar to Aurora kinase.	0
Os01g0195100	None	le	le	le	le	le	le	le	le	le	nr	nr	Non-protein coding transcript.	0
Os01g0195200	LOC_Os01g09860.1	le	le	le	le	le	le	le	le	le	nr	nr	Similar to Serine/threonine-protein kinase PBS1 (EC 2.7.1.37) (AvrPphB susceptible protein 1).	0
Os01g0196300	LOC_Os01g09990.1,LOC_Os01g09990.2	le	le	le	le	le	le	nr	nr	nr	nr	nr	Basic helix-loop-helix (bHLH) transcription factor, Diterpenoid phytoalexin factor, Biosynthesis of diterpenoid phytoalexins, Stress response	DPF
Os01g0196400		le	le	le	le	le	le	le	le	le	nr	nr	Basic helix-loop-helix (bHLH) transcription factor, Diterpenoid phytoalexin factor, Biosynthesis of diterpenoid phytoalexins, Stress response	DPF
Os01g0201400	LOC_Os01g10470.1	le	le	le	le	le	le	nr	le	le	nr	le	Rapid ALkalinization Factor family protein.	RALF3
Os01g0202900		le	le	le	le	le	le	le	le	nr	le	le	Similar to NOD26-like membrane integral protein ZmNIP1-1.	NIP1;2
Os01g0205900	LOC_Os01g10850.1	le	le	le	le	le	le	le	le	le	nr	nr	Similar to Class III peroxidase GvPx2b (Fragment).	0
Os01g0206300	LOC_Os01g10870.1	le	le	le	le	le	le	le	le	le	nr	le	Similar to CBL-interacting protein kinase 18.	CIPK13
Os01g0207500	None	nr	le	le	le	le	le	le	le	le	nr	nr	Hypothetical protein.	0
Os01g0207700	LOC_Os01g10970.1	le	le	le	le	le	nr	le	le	le	nr	nr	Drug/metabolite transporter domain containing protein.	UMAMIT2
Os01g0207900	LOC_Os01g10980.1	le	le	le	le	le	nr	le	le	le	nr	nr	Similar to nodulin-like protein.	UMAMIT3
Os01g0208400	LOC_Os01g11010.1	le	le	le	le	le	le	le	le	le	nr	nr	Similar to peptide-N4-asparagine amidase A.	0
Os01g0210300	LOC_Os01g11210.1	le	le	le	le	le	le	le	le	le	nr	nr	Conserved hypothetical protein.	0
Os01g0210400	LOC_Os01g11220.1	le	le	le	le	le	le	le	le	le	nr	nr	Ortholog of Arabidopsis TOD1, Golgi-localized alkaline ceramidase, Pollen tube growth	TOD1
Os01g0212000	None	le	le	le	le	le	le	le	le	le	nr	nr	Hypothetical protein.	0
Os01g0213700		le	le	le	le	le	le	le	le	le	nr	nr	Zinc finger, RING/FYVE/PHD-type domain containing protein.	RFPH2-8
Os01g0215500	LOC_Os01g11700.1,LOC_Os01g11700.2	nr	nr	nr	nr	le	le	nr	le	nr	nr	nr	Similar to esterase.	GELP5
Os01g0215700	LOC_Os01g11710.1	le	le	le	le	le	le	le	le	le	nr	nr	Esterase, SGNH hydrolase-type domain containing protein.	GELP6
Os01g0216000	LOC_Os01g11730.1	le	le	le	le	le	le	le	le	le	nr	nr	Lipase, GDSL domain containing protein.	GELP7
Os01g0216400	LOC_Os01g11750.1	le	le	le	le	le	le	le	le	le	nr	nr	Lipase, GDSL domain containing protein.	GELP9
Os01g0216900	LOC_Os01g11790.1	le	le	le	le	le	le	le	le	le	nr	nr	Lipase, GDSL domain containing protein.	GELP11
Os01g0217200		le	le	le	le	le	le	le	le	le	nr	nr	Conserved hypothetical protein.	0
Os01g0219900		nr	le	le	le	le	le	nr	le	nr	le	le	Similar to Endo-beta-1, 4-glucanase precursor (EC 3.2.1.4).	GH9C2
Os01g0220100	LOC_Os01g12070.1	le	le	le	le	le	le	le	le	le	nr	nr	Endo-1, 4-&beta;-glucanase, Glycoside hydrolase family (GHF) 9 protein	CEL9A
Os01g0220500	LOC_Os01g12110.1,LOC_Os01g12110.2	le	le	le	le	le	le	le	le	le	nr	nr	Similar to predicted protein.	0
Os01g0220700	LOC_Os01g12130.1	le	le	le	le	le	le	le	le	le	nr	le	Similar to predicted protein.	SWEET3B
Os01g0221100	LOC_Os01g12160.1,LOC_Os01g12160.2	le	nr	le	le	le	le	le	le	le	nr	le	GH3 auxin-responsive promoter family protein.	JAR2
Os01g0222300	LOC_Os01g12250.1	le	le	le	le	le	le	le	le	le	nr	nr	Conserved hypothetical protein.	0
Os01g0223300	LOC_Os01g12330.1	le	le	le	le	le	le	le	le	le	nr	nr	Protein of unknown function DUF1677, Oryza sativa domain containing protein.	0
Os01g0225700	None	le	le	le	le	le	le	le	le	le	nr	nr	Hypothetical gene.	0
Os01g0226700	LOC_Os01g12690.1	le	le	le	le	le	le	le	le	le	nr	nr	Protein of unknown function DUF623, plant domain containing protein.	0
Os01g0229000	LOC_Os01g12860.1	le	le	le	le	le	le	le	le	le	nr	nr	Similar to Transcription factor myb.	0
Os01g0229700	LOC_Os01g12930.1	le	le	le	le	le	le	le	le	le	nr	nr	WD40 repeat domain containing protein.	0
Os01g0232600		le	le	le	le	le	le	le	le	le	nr	nr	Hypothetical conserved gene.	0
Os01g0233100	LOC_Os01g13229.1	le	le	le	le	le	le	le	le	le	nr	nr	Similar to Cyclin-A1-2.	0
Os01g0237000	LOC_Os01g13560.1	le	le	le	le	le	le	le	le	le	nr	nr	Uncharacterised protein family UPF0497, trans-membrane plant subgroup domain containing protein.	0
Os01g0238700	LOC_Os01g13710.1	le	le	le	le	le	le	le	le	le	nr	nr	Oligopeptide transporter OPT superfamily protein.	YSL1
Os01g0240200		le	le	le	le	le	le	nr	le	nr	le	le	Similar to predicted protein.	0
Os01g0241400	LOC_Os01g13950.1	le	le	le	le	le	le	le	le	le	nr	nr	CC-type glutaredoxin, Regulation of pre-harvest sprouting	PHS9
Os01g0242200	LOC_Os01g14010.1	le	le	le	le	le	le	le	le	le	nr	nr	Zinc finger, C2H2-type domain containing protein.	IDD8
Os01g0243600	LOC_Os01g14130.1	nr	nr	nr	nr	le	le	nr	nr	nr	nr	nr	Conserved hypothetical protein.	0
Os01g0246300	LOC_Os01g14390.1	nr	le	nr	nr	le	le	nr	le	nr	nr	nr	Similar to TCP-domain protein.	0
Os01g0247700	LOC_Os01g14520.1	le	le	le	le	le	le	le	le	le	nr	nr	Similar to inner membrane transport protein.	0
Os01g0247900	LOC_Os01g14530.1	le	le	le	le	le	le	le	le	le	nr	nr	AWPM-19-like family protein.	0
Os01g0248000	LOC_Os01g14540.1	le	le	le	le	le	le	le	le	le	nr	nr	Stigma-specific protein Stig1 family protein.	0
Os01g0248900	LOC_Os01g14650.1	le	le	le	le	le	le	le	le	le	nr	nr	Alpha-expansin, Mediation of the cell extension and growth, Root system architecture	EXPA8
Os01g0250000		nr	nr	nr	nr	nr	le	nr	le	nr	nr	nr	Protein of unknown function DUF573 family protein.	0
Os01g0253200	LOC_Os01g14940.1	le	le	le	le	le	le	nr	le	le	le	le	Similar to pectinesterase inhibitor domain containing protein.	0
Os01g0253800	LOC_Os01g14990.1	le	le	le	le	le	le	le	le	nr	nr	nr	Conserved hypothetical protein.	0
Os01g0254300	LOC_Os01g15039.1	le	le	le	le	le	le	le	le	le	nr	nr	Pectinesterase (EC 3.1.1.11) (Fragment).	0
Os01g0257300	LOC_Os01g15340.1	le	le	le	le	le	le	le	le	le	nr	nr	GTP-binding protein, Homolog of AtFPF1 (Flowering Promoting Factor 1), Cell cycle regulator during root development, Regulation of root architecture and flowering	RAA1
Os01g0257500		nr	nr	nr	nr	le	le	nr	nr	nr	nr	nr	Zinc finger, CCCH-type domain containing protein.	C3H5
Os01g0261600	None	le	le	le	le	le	le	le	le	le	nr	nr	Similar to agmatine coumaroyltransferase.	0
Os01g0263000	LOC_Os01g15810.1	le	le	le	le	le	le	le	le	le	nr	nr	Similar to Peroxidase.	0
Os01g0263200		le	le	le	le	le	le	le	le	le	nr	nr	Similar to Peroxidase.	0
Os01g0263300	LOC_Os01g15830.1	le	le	le	le	le	le	le	le	le	nr	nr	Similar to Peroxidase 72 precursor (EC 1.11.1.7) (Atperox P72) (PRXR8) (ATP6a).	ATP6
Os01g0264600	LOC_Os01g15990.1	le	le	le	le	le	le	le	le	le	nr	nr	Conserved hypothetical protein.	0
Os01g0267300	LOC_Os01g16200.1	le	le	le	le	le	le	le	le	le	nr	le	Hypothetical conserved gene.	0
Os01g0268600	LOC_Os01g16310.1	le	le	le	le	le	le	nr	le	le	le	le	Glycoside hydrolase, family 31 protein.	0
Os01g0269800	LOC_Os01g16400.1	le	le	le	le	le	le	le	le	le	nr	nr	NB-ARC domain containing protein.	0
Os01g0270700	LOC_Os01g16470.1	le	le	le	le	le	le	nr	le	le	nr	nr	Phosphatidylinositol 3-/4-kinase, catalytic domain containing protein.	0
Os01g0273100	LOC_Os01g16650.1	le	le	le	le	le	le	le	le	le	nr	nr	Similar to Ubiquitin conjugating protein-like (Ubiquitin-conjugating enzyme) (Ubiquitinating enzyme).	UBC27
Os01g0275800	None	le	le	le	le	le	le	le	le	le	nr	nr	Hypothetical gene.	0
Os01g0276300	LOC_Os01g16920.1	le	le	le	le	le	le	le	le	le	nr	le	Similar to Group 3 late embryogenesis abundant protein (Fragment).	0
Os01g0280200	LOC_Os01g17300.1	le	le	le	le	le	le	le	le	le	nr	nr	IQ motif, EF-hand binding site domain containing protein.	0
Os01g0280500	LOC_Os01g17330.1,LOC_Os01g17330.2	le	le	le	le	le	le	le	le	le	nr	le	Eukaryotic translation initiation factor 6	EIF6;2
Os01g0285200	None	le	le	le	le	le	le	le	le	le	nr	nr	Conserved hypothetical protein.	0
Os01g0288200	LOC_Os01g18450.1	le	le	le	le	le	le	le	le	le	nr	nr	Conserved hypothetical protein.	0
Os01g0290300		le	le	le	le	le	le	le	le	le	nr	nr	Pyridoxal phosphate-dependent transferase, major region, subdomain 1 domain containing protein.	0
Os01g0293100	LOC_Os01g18870.1	le	le	le	le	le	le	le	le	le	nr	le	bHLH transcription factor, Control of anther cell differentiation, Pollen development	0
Os01g0293900	LOC_Os01g18930.1	le	le	le	le	le	le	le	le	le	nr	nr	Similar to peroxidase 1.	0
Os01g0296700	LOC_Os01g19220.1	le	le	le	le	le	le	le	le	le	nr	nr	Glycoside hydrolase, family 3, N-terminal domain containing protein.	0
Os01g0302500	LOC_Os01g19694.1	le	le	le	le	le	le	le	le	le	nr	nr	Ortholog of maize lg3 (Liguleless3), Knotted1-type homeobox protein, Shoot formation during early embryogenesis	OSH6
Os01g0306100	LOC_Os01g19990.1	le	le	le	le	le	le	le	le	le	nr	nr	Plant specific eukaryotic initiation factor 4B family protein.	0
Os01g0306200	LOC_Os01g20000.1	le	le	le	le	le	le	nr	le	nr	le	le	Protein of unknown function DUF3511 domain containing protein.	0
Os01g0308200	None	le	le	le	le	le	le	le	le	le	le	nr	Hypothetical protein.	0
Os01g0308600	LOC_Os01g20730.1	le	le	le	le	le	le	le	le	le	nr	nr	Conserved hypothetical protein.	0
Os01g0309100	LOC_Os01g20780.1	le	le	le	le	le	le	le	le	le	nr	nr	Similar to anther-specific protein SF18.	0
Os01g0311600	LOC_Os01g20950.1	le	le	le	le	le	le	le	le	nr	nr	nr	Sulfotransferase family protein.	0
Os01g0312500	LOC_Os01g21034.1,LOC_Os01g21034.2,LOC_Os01g21034.3	nr	nr	nr	nr	le	le	le	le	le	nr	nr	Similar to Pectinesterase.	PME3
Os01g0312800	LOC_Os01g21070.1	le	le	le	le	le	le	le	le	le	nr	nr	Similar to CEL4=CELLULASE 4 (Fragment).	GH9B2
Os01g0313600	LOC_Os01g21135.1	le	le	le	le	le	le	le	le	le	nr	nr	Conserved hypothetical protein.	0
Os01g0314700	LOC_Os01g21240.1	le	le	le	le	le	le	le	le	le	nr	le	Similar to Cytochrome c oxidoreductase.	0
Os01g0315300		le	le	le	le	le	le	nr	le	nr	le	le	Late embryogenesis abundant protein 3 family protein.	LEA9
Os01g0315600	LOC_Os01g21300.1	le	le	le	le	le	le	le	le	le	nr	nr	Similar to Monoglyceride lipase.	0
Os01g0319000	LOC_Os01g21630.1	nr	nr	nr	le	le	le	le	le	le	nr	nr	Similar to Pectin acetylesterase (Fragment).	0
Os01g0319200	LOC_Os01g21650.1	le	le	le	le	le	le	le	le	le	nr	nr	Hypothetical conserved gene.	0
Os01g0323100	LOC_Os01g21970.1	le	le	le	le	le	le	nr	le	le	nr	nr	Similar to Pto kinase interactor 1.	RLCK33
Os01g0323500	LOC_Os01g22000.1	le	le	le	le	le	le	le	le	le	nr	nr	Conserved hypothetical protein.	0
Os01g0330200	LOC_Os01g22670.1	le	le	le	le	le	le	le	le	le	nr	nr	Peptidase C1A, papain family protein.	0
Os01g0332500	LOC_Os01g22954.1	le	le	le	le	le	le	le	le	le	nr	nr	Similar to Serine carboxypeptidase II-like protein.	0
Os01g0334800		nr	nr	nr	nr	le	le	le	le	le	nr	le	Protein of unknown function DUF594 domain containing protein.	0
Os01g0339800		le	le	le	le	le	le	le	le	nr	nr	le	Proteasome assembly chaperone 3 domain containing protein.	0
Os01g0341300	LOC_Os01g23880.1	le	le	le	le	le	le	nr	le	le	le	nr	Conserved hypothetical protein.	0
Os01g0343100	LOC_Os01g24050.1	le	le	le	le	le	le	le	le	le	nr	nr	Protein of unknown function DUF594 family protein.	0
Os01g0343800		nr	nr	nr	le	le	le	nr	le	le	nr	le	Hypothetical gene.	0
Os01g0343900		nr	le	nr	le	le	le	le	le	le	nr	nr	Hypothetical gene.	0
Os01g0347500	LOC_Os01g24550.1	le	le	le	le	le	le	le	le	le	nr	nr	Similar to Papain-like cysteine proteinase (Fragment).	0
Os01g0347600	LOC_Os01g24560.1	le	le	le	le	le	le	le	le	le	nr	nr	Ervatamin B (EC 3.4.22.-) (ERV-B).	0
Os01g0348000	LOC_Os01g24600.1	le	le	le	le	le	le	le	le	le	nr	nr	Similar to Papain-like cysteine proteinase (Fragment).	0
Os01g0351200	LOC_Os01g24940.1	nr	le	le	le	le	le	nr	le	nr	nr	nr	Similar to Poly.	0
Os01g0355100	LOC_Os01g25270.1	le	le	le	le	le	le	le	le	le	nr	nr	Pentatricopeptide repeat domain containing protein.	0
Os01g0356900	LOC_Os01g25460.1	le	le	le	le	le	le	nr	le	le	nr	nr	Similar to Extensin-like protein.	0
Os01g0357000		nr	nr	nr	nr	nr	le	nr	le	nr	nr	nr	Putative long noncoding RNA, Regulation of panicle architecture	ESP
Os01g0357400	LOC_Os01g25510.1	le	le	le	le	le	le	le	le	le	nr	nr	Similar to Alpha-amylase.	AMY1B
Os01g0358700	LOC_Os01g25630.1	le	le	le	le	le	le	le	le	le	nr	nr	Similar to Powdery mildew resistance protein PM3b.	0
Os01g0359800	LOC_Os01g25760.1	le	le	le	le	le	le	le	le	le	nr	le	Similar to NB-ARC domain containing protein.	0
Os01g0361700	LOC_Os01g26000.1	le	le	le	le	le	le	le	le	le	nr	nr	Conserved hypothetical protein.	0
Os01g0369500	LOC_Os01g27190.1	le	le	le	le	le	le	nr	le	le	le	le	C2 calcium-dependent membrane targeting domain containing protein.	0
Os01g0371500	LOC_Os01g27390.1	le	le	le	nr	le	le	le	le	nr	nr	nr	Similar to Glutathione-S-transferase 19E50.	GSTF10
Os01g0373700	None	le	le	le	le	le	le	le	le	le	nr	nr	Conserved hypothetical protein.	0
Os01g0373800	None	le	le	le	le	le	le	le	le	le	nr	nr	Non-protein coding transcript.	0
Os01g0374000	LOC_Os01g27630.1	le	le	le	le	le	le	le	le	le	nr	nr	Similar to Glutathione S-transferase I (EC 2.5.1.18) (GST-I) (GST-29) (GST class- phi).	GSTF12
Os01g0374600	LOC_Os01g27700.1	le	le	le	le	le	le	le	le	le	nr	nr	Similar to Laccase-21.	LAC1
Os01g0383100	LOC_Os01g28600.1	le	le	le	le	le	le	le	le	le	nr	nr	Hypothetical conserved gene.	EXO70FX7
Os01g0385400	LOC_Os01g28840.1	le	le	le	le	le	le	le	le	le	nr	nr	Similar to C4-dicarboxylate transporter/malic acid transport protein.	SLAC7
Os01g0392600	LOC_Os01g29804.1,LOC_Os01g29804.2,LOC_Os01g29804.3	nr	nr	le	le	le	le	nr	nr	nr	nr	nr	Hypothetical protein.	0
Os01g0393400	LOC_Os01g29870.1	le	le	le	le	le	le	le	le	le	nr	nr	Similar to MDR-like ABC transporter.	0
Os01g0494300		nr	nr	nr	nr	nr	nr	nr	le	le	nr	nr	Conserved hypothetical protein.	0
Os01g0505600	LOC_Os01g32120.1	le	le	le	le	le	le	le	le	le	nr	nr	EF-Hand type domain containing protein.	CML11
Os01g0509400	LOC_Os01g32560.1	le	le	le	le	le	le	le	le	le	nr	nr	Conserved hypothetical protein.	0
Os01g0509800	LOC_Os01g32630.1	le	le	le	le	le	le	le	le	le	nr	nr	Similar to Anther-specific proline-rich protein APG.	0
Os01g0509900	LOC_Os01g32640.1	le	le	le	le	le	le	le	le	le	nr	nr	F-box domain, Skp2-like domain containing protein.	0
Os01g0512700	LOC_Os01g32920.1	le	le	le	le	le	le	le	le	le	nr	nr	Zinc finger, C2H2 domain containing protein.	0
Os01g0512900		le	le	le	le	le	nr	le	le	le	le	nr	CS-like domain domain containing protein.	0
Os01g0513500	None	le	le	le	le	le	le	le	le	le	nr	nr	Hypothetical gene.	0
Os01g0517500	LOC_Os01g33300.1	le	le	le	le	le	le	nr	le	le	le	le	Polygalacturonase, Pectin degrading enzyme, Regulation of intercellular adhesion, Blast disease-resistance	PGL3
Os01g0521300		le	le	le	le	le	le	le	le	le	nr	le	Non-protein coding transcript.	0
Os01g0521600	LOC_Os01g33810.1	le	le	le	le	le	le	le	le	le	nr	nr	Similar to NB-ARC domain containing protein, expressed.	0
Os01g0522100	LOC_Os01g33869.1	le	le	le	le	le	le	le	le	le	nr	nr	Conserved hypothetical protein.	0
Os01g0522400	LOC_Os01g33869.1	le	le	le	le	le	le	le	le	le	nr	nr	Armadillo-like helical domain containing protein.	0
Os01g0523500		le	le	le	le	le	le	le	le	le	nr	nr	Similar to ribosomal protein S18.	0
Os01g0525500	None	le	le	le	le	le	le	le	le	le	nr	nr	Non-protein coding transcript.	0
Os01g0527800		le	le	le	le	le	le	le	le	le	nr	nr	Protohaem IX farnesyltransferase, mitochondria domain containing protein.	0
Os01g0532100	LOC_Os01g34770.1	le	le	le	le	le	le	le	le	le	nr	nr	Tetratricopeptide TPR2 domain containing protein.	0
Os01g0536600		le	le	le	le	le	le	le	le	le	nr	nr	Disease resistance protein domain containing protein.	0
Os01g0540300	LOC_Os01g35850.1	le	le	le	le	le	le	le	le	le	nr	nr	Rac-like GTP-binding protein 2.	0
Os01g0545100	LOC_Os01g36460.1	le	le	le	le	le	le	le	le	le	nr	nr	Conserved hypothetical protein.	0
Os01g0545500	LOC_Os01g36500.1	le	le	le	le	le	le	le	le	le	nr	le	GnK2 domain containing receptor-like kinase-2	RLCK36
Os01g0546100	LOC_Os01g36560.1	le	le	le	le	le	le	le	le	le	nr	nr	Similar to nodulin-like protein.	5NG4
Os01g0547400	LOC_Os01g36690.1	le	le	le	le	le	le	le	le	le	nr	nr	Zn-finger BED domain containing protein, DNA-binding protein, Disease resistance, Drought tolerance	ZBED
Os01g0549100	None	le	le	le	le	le	le	le	le	le	nr	nr	Hypothetical protein.	0
Os01g0550700		le	le	le	le	le	le	le	le	le	nr	le	Conserved hypothetical protein.	0
Os01g0550800	LOC_Os01g37000.1	le	le	le	le	le	le	le	le	le	nr	nr	Protein of unknown function DUF239, plant domain containing protein.	0
Os01g0551800	LOC_Os01g37110.1	le	le	le	le	le	le	le	le	le	nr	nr	Similar to protein ABIL1.	0
Os01g0554400	None	le	le	le	le	le	le	le	le	le	nr	nr	Non-protein coding transcript.	0
Os01g0556600		le	le	le	le	le	le	nr	le	le	le	le	Heat shock protein DnaJ family protein.	0
Os01g0562400	LOC_Os01g38180.1	le	le	le	le	le	le	le	le	le	nr	le	Peptidyl-prolyl cis-trans isomerase, FKBP-type, domain domain containing protein.	0
Os01g0564600	LOC_Os01g38380.1	le	le	le	le	le	le	le	le	le	nr	nr	Protein of unknown function DUF247, plant family protein.	0
Os01g0567300		le	le	le	le	le	le	le	le	le	nr	nr	Protein of unknown function DUF3778 domain containing protein.	0
Os01g0578800	LOC_Os01g39690.1	le	le	le	le	le	le	le	le	le	nr	nr	Conserved hypothetical protein.	0
Os01g0580400	LOC_Os01g39850.1	le	le	le	le	le	le	le	le	le	nr	nr	Histone-fold domain containing protein.	HAP5J
Os01g0586700		le	le	le	le	le	le	le	le	le	nr	le	Similar to AKIN gamma.	0
Os01g0588600	LOC_Os01g40600.1	le	le	le	le	le	le	nr	le	nr	nr	nr	Protein of unknown function DUF572 family protein.	0
Os01g0592500	LOC_Os01g40950.1	le	le	nr	le	le	le	le	le	le	le	le	Protein of unknown function DUF1070 family protein.	AGP15
Os01g0593700	LOC_Os01g41050.1	le	le	le	le	le	le	le	le	le	nr	nr	Sulphate transporter domain containing protein.	SULTR3;5
Os01g0594300	LOC_Os01g41120.1	le	le	le	le	le	le	le	le	le	nr	nr	Pistil-specific extensin-like protein family protein.	0
Os01g0595100	LOC_Os01g41190.1,LOC_Os01g41190.2	le	le	le	le	le	le	le	le	le	nr	nr	Hypothetical conserved gene.	0
Os01g0597400	LOC_Os01g41400.1	le	le	le	le	le	le	nr	le	le	le	le	Amino acid transporter, transmembrane domain containing protein.	0
Os01g0597600	LOC_Os01g41420.1	le	nr	nr	nr	nr	nr	nr	le	nr	nr	nr	Amino acid transporter, transmembrane domain containing protein.	0
Os01g0598000	LOC_Os01g41450.1	le	le	le	le	le	le	le	le	le	nr	nr	Similar to UDP-glycosyltransferase UGT703A5.	0
Os01g0598200	LOC_Os01g41510.1	le	le	le	le	le	le	le	le	le	nr	nr	Similar to Calcineurin B-like protein 8.	CBL5
Os01g0599900	LOC_Os01g41600.1	le	le	le	le	le	le	le	le	le	nr	nr	Similar to membrane protein-like.	SUN5
Os01g0602900		le	le	le	le	le	le	le	le	le	nr	le	Serine/threonine protein kinase-related domain containing protein.	RLCK42
Os01g0604900	LOC_Os01g42024.1	le	le	le	le	le	le	le	le	le	nr	nr	Hypothetical protein.	0
Os01g0605400	LOC_Os01g42060.1	le	le	le	le	le	le	le	le	le	nr	nr	Quinonprotein alcohol dehydrogenase-like domain containing protein.	0
Os01g0605500	LOC_Os01g42070.1	le	le	le	le	le	le	le	le	le	nr	nr	Kinesin, motor region domain containing protein.	0
Os01g0607000	LOC_Os01g42200.1	le	le	le	le	le	le	le	le	le	nr	nr	Glutelin family protein.	0
Os01g0614300	LOC_Os01g42810.1	le	le	le	le	le	le	le	le	le	nr	nr	Protein of unknown function DUF231, plant domain containing protein.	0
Os01g0618300	LOC_Os01g43110.1	le	le	le	le	le	le	le	le	le	nr	nr	Armadillo-type fold domain containing protein.	0
Os01g0620400	LOC_Os01g43274.1	nr	nr	nr	le	le	le	le	le	le	nr	le	Hypothetical protein.	0
Os01g0620800	LOC_Os01g43280.1	le	le	le	le	le	le	le	le	le	nr	le	UDP-glucuronosyl/UDP-glucosyltransferase family protein.	0
Os01g0623900	LOC_Os01g43510.1	le	le	le	le	le	le	le	le	le	nr	nr	Conserved hypothetical protein.	0
Os01g0627600	LOC_Os01g43720.1	le	le	le	le	le	le	le	le	nr	nr	nr	Similar to Cytochrome P450 monooxygenase.	CYP72A19
Os01g0628000	LOC_Os01g43774.1	le	le	le	le	le	le	nr	le	le	le	le	Cytochrome P450 family protein.	0
Os01g0629000	None	le	le	le	le	le	le	le	le	le	nr	nr	Hypothetical conserved gene.	0
Os01g0630300	LOC_Os01g43950.1	le	le	le	le	le	le	le	le	le	nr	nr	Helix-loop-helix DNA-binding domain containing protein.	0
Os01g0631400	LOC_Os01g44069.1	le	le	le	le	le	le	le	le	nr	nr	nr	Six-hairpin glycosidase domain containing protein.	0
Os01g0631700	LOC_Os01g44110.1	nr	nr	le	le	le	le	le	le	le	nr	nr	Similar to Ser Thr specific protein kinase-like protein.	0
Os01g0632000	LOC_Os01g44140.1	le	le	le	le	le	le	le	le	le	nr	nr	Conserved hypothetical protein.	0
Os01g0634600	LOC_Os01g44340.1	le	le	le	le	le	le	le	le	le	nr	nr	Pectin lyase fold/virulence factor domain containing protein.	PME4
Os01g0634900	LOC_Os01g44360.1	le	le	le	le	le	le	le	le	le	nr	nr	Similar to CBS domain protein-like.	0
Os01g0642000	LOC_Os01g45460.1	le	le	le	le	le	le	le	le	le	nr	nr	Carboxylesterase, type B family protein.	0
Os01g0643600	LOC_Os01g45570.1	le	le	le	le	le	le	le	le	le	le	nr	HD-Zip II family transcription factor, Regulation of plant development, Modulation of gibberellin biosynthesis	SGD2
Os01g0645000	LOC_Os01g45730.1	le	le	le	le	le	le	le	le	le	nr	nr	Similar to TIS11 protein (dTIS11).	C3H9
Os01g0649400	LOC_Os01g46090.1	le	le	le	le	le	le	le	le	le	nr	nr	Similar to Esterase.	GELP19
Os01g0650900	LOC_Os01g46210.1	le	le	le	le	le	le	le	le	le	nr	nr	Lipase, GDSL domain containing protein.	GELP22
Os01g0651200	LOC_Os01g46250.1	le	le	le	le	le	le	le	le	le	nr	nr	Hypothetical conserved gene.	0
Os01g0652000	LOC_Os01g46340.1	le	le	le	le	le	le	le	le	le	nr	nr	Similar to proline-rich family protein.	0
Os01g0652100	LOC_Os01g46350.1	le	le	le	le	le	le	le	le	le	nr	nr	Protein of unknown function DUF231, plant domain containing protein.	0
Os01g0652700	LOC_Os01g46390.1	le	le	le	le	le	le	le	le	le	nr	nr	Similar to predicted protein.	0
Os01g0653100	LOC_Os01g46410.1	le	le	le	le	le	le	le	le	le	nr	nr	Conserved hypothetical protein.	0
Os01g0653200	LOC_Os01g46430.1	le	le	le	le	le	le	le	le	le	nr	nr	Glycosyl transferase, group 1 domain containing protein.	0
Os01g0657000	LOC_Os01g46850.1	le	le	le	le	le	le	le	le	le	nr	le	Protein of unknown function DUF1070 family protein.	AGP16
Os01g0657800		nr	nr	nr	nr	nr	le	nr	le	nr	nr	nr	Similar to Ethylene-responsive transcription factor 5 (Ethylene-responsive element binding factor 5) (EREBP-5) (AtERF5).	ERF54
Os01g0659400	LOC_Os01g46984.1	le	le	le	le	le	le	le	le	le	nr	le	Primary microRNA of osa-miR319a; Target gene(s): TCP genes (Os01g0213800, Os03g0785800, Os01g0755500, Os12g0616400, Os07g0152000), Leaf morphogenesis, Cold tolerance	MIR319A
Os01g0660700	LOC_Os01g47130.1	le	le	le	le	le	le	le	le	le	nr	nr	Protein of unknown function DUF295 family protein.	0
Os01g0661700	LOC_Os01g47280.1	le	le	le	le	le	le	le	le	le	nr	nr	Hypothetical gene.	0
Os01g0662800	LOC_Os01g47360.1	le	le	le	le	le	le	le	le	le	nr	nr	Zinc finger, NHR/GATA-type domain containing protein.	GATA9
Os01g0664600		le	le	le	le	le	le	le	le	le	nr	le	Lg106-like family protein.	0
Os01g0666400	LOC_Os01g47610.1	le	le	le	le	le	le	le	le	le	nr	nr	Similar to predicted protein.	0
Os01g0666700		le	le	le	le	le	le	le	le	le	nr	nr	Conserved hypothetical protein.	0
Os01g0670600	LOC_Os01g48040.1	le	le	le	le	le	le	le	le	le	nr	nr	S-Domain receptor like kinase-14, Response to submergence	0
Os01g0674700	LOC_Os01g48380.1,LOC_Os01g48380.2	le	le	nr	le	le	le	le	le	nr	le	le	Chloroplast-targeted pentatricopeptide repeat (PPR) protein, Chloroplast development and photosynthesis at early leaf stage	0
Os01g0676900	LOC_Os01g48530.1	le	le	le	le	le	le	le	le	le	nr	nr	Hypothetical conserved gene.	0
Os01g0677000	LOC_Os01g48540.1	le	le	le	le	le	le	nr	le	le	nr	le	Galactose oxidase/kelch, beta-propeller domain containing protein.	0
Os01g0678400	LOC_Os01g48660.1	le	le	le	le	le	le	le	le	le	nr	nr	Protein of unknown function DUF2921 domain containing protein.	0
Os01g0679500	LOC_Os01g48740.1	le	le	le	le	le	le	le	le	le	nr	nr	Peptidase aspartic, catalytic domain containing protein.	0
Os01g0680100	None	le	le	le	le	le	le	le	le	le	nr	nr	Hypothetical protein.	0
Os01g0681100	LOC_Os01g48900.1	le	le	le	le	le	le	le	le	nr	le	le	Similar to Dynamin-related protein 1B (Dynamin-like protein B).	0
Os01g0681700	LOC_Os01g48940.1	le	le	le	le	le	le	le	le	le	nr	nr	Hypothetical conserved gene.	0
Os01g0684800	LOC_Os01g49110.1,LOC_Os01g49110.2	le	le	le	le	le	le	le	le	le	nr	nr	Protein prenyltransferase, alpha subunit domain containing protein.	0
Os01g0685200	LOC_Os01g49150.1	le	le	le	le	le	le	le	le	le	nr	nr	Similar to anti-silencing protein 1.	0
Os01g0685600	None	le	le	le	le	le	le	le	le	le	nr	nr	Hypothetical protein.	0
Os01g0685900	LOC_Os01g49200.1	le	le	le	le	le	le	le	le	le	nr	nr	Similar to 65kD microtubule associated protein.	0
Os01g0686300	LOC_Os01g49240.1	le	le	le	le	le	le	le	le	le	nr	nr	UDP-glucuronosyl/UDP-glucosyltransferase family protein.	0
Os01g0688700	None	le	le	le	le	le	le	le	le	le	nr	nr	Hypothetical gene.	0
Os01g0688800		le	le	le	le	le	le	le	le	le	nr	nr	Hypothetical gene.	0
Os01g0694100	LOC_Os01g49920.1	le	le	le	le	le	le	le	le	le	nr	nr	Leucine-rich repeat domain containing protein.	0
Os01g0694600		le	le	le	le	le	le	le	le	le	nr	nr	Hypothetical protein.	0
Os01g0695900	LOC_Os01g50110.1	le	le	le	le	le	le	nr	le	le	nr	le	OSMYB4.	0
Os01g0696600	LOC_Os01g50160.1	le	le	le	le	le	le	le	le	le	nr	nr	Similar to MDR-like ABC transporter.	MDR8
Os01g0696900		le	le	le	le	le	le	le	le	le	nr	nr	Peptidase aspartic, catalytic domain containing protein.	0
Os01g0697700	LOC_Os01g50280.1	le	le	le	le	le	le	le	le	le	nr	le	Conserved hypothetical protein.	0
Os01g0698200	LOC_Os01g50330.1	le	le	le	le	le	le	le	le	le	nr	nr	Similar to strictosidine synthase 1.	0
Os01g0698800	LOC_Os01g50350.1,LOC_Os01g50350.2	le	le	nr	le	le	le	le	le	le	nr	nr	Conserved hypothetical protein.	0
Os01g0699900	LOC_Os01g50440.1	le	le	le	le	le	le	le	le	le	nr	nr	Similar to Plasma membrane associated protein-like.	0
Os01g0700500	LOC_Os01g50490.1	le	le	le	le	le	le	le	le	le	nr	le	Similar to Flavonoid 3-monooxygenase.	0
Os01g0700900	LOC_Os01g50520.1,LOC_Os01g50530.1	le	le	le	le	le	le	le	le	le	nr	nr	Cytochrome P450 family member, Homolog of Arabidopsis MORE AXILLARY GROWTH 1 (MAX1), Strigolactone biosynthesis	SLB1
Os01g0701400	LOC_Os01g50570.1,LOC_Os01g50580.1	le	le	le	le	le	le	le	le	le	nr	nr	Cytochrome P450 family member, Homolog of Arabidopsis MORE AXILLARY GROWTH 1 (MAX1), Strigolactone biosynthesis	SLB2
Os01g0701500	LOC_Os01g50590.1	le	le	le	le	le	le	le	le	le	nr	nr	Cytochrome P450 family member, Homolog of Arabidopsis MORE AXILLARY GROWTH 1 (MAX1), Functionally incomplete P450 protein as a result of a premature stop codon	0
Os01g0702300	LOC_Os01g50680.1	le	le	le	le	le	le	nr	le	le	nr	nr	Peptidase S8/S53, subtilisin/kexin/sedolisin domain containing protein.	0
Os01g0708700	LOC_Os01g51230.1	le	le	le	le	le	le	le	le	le	nr	nr	Similar to calmodulin binding protein.	0
Os01g0710100	LOC_Os01g51310.1	le	le	le	le	le	le	le	le	le	nr	nr	Hypothetical conserved gene.	0
Os01g0715500	LOC_Os01g51770.1	le	le	le	le	le	le	le	le	le	nr	nr	Similar to voltage-dependent anion channel protein2.	0
Os01g0715600	LOC_Os01g51780.1	le	le	le	le	le	le	le	le	le	nr	nr	Similar to auxin efflux carrier component.	PIN8
Os01g0716200	LOC_Os01g51840.1,LOC_Os01g51840.2,LOC_Os01g51840.3	le	le	le	le	le	le	le	le	le	nr	nr	IQ calmodulin-binding region domain containing protein.	0
Os01g0722300	LOC_Os01g52410.1	le	le	le	le	le	le	le	le	le	nr	nr	Myb transcription factor domain containing protein.	0
Os01g0722500		le	le	le	le	le	le	le	le	le	nr	nr	Hypothetical protein.	0
Os01g0722800	LOC_Os01g52460.1,LOC_Os01g52460.2	le	nr	nr	le	le	le	le	le	le	nr	nr	Dimethylmenaquinone methyltransferase family protein.	0
Os01g0723000	LOC_Os01g52470.1	le	le	le	le	le	le	le	le	le	nr	nr	Similar to Elongation factor EF-2 (Fragment).	0
Os01g0723500	LOC_Os01g52514.1	le	le	le	le	le	le	le	le	le	nr	nr	Transcriptional factor B3 family protein.	0
Os01g0725900	LOC_Os01g52650.1	le	le	le	le	le	le	le	le	le	nr	nr	Similar to arabinogalactan protein.	0
Os01g0726100	LOC_Os01g52660.1	le	le	le	le	le	le	le	le	le	nr	nr	Pollen Ole e 1 allergen and extensin domain containing protein.	0
Os01g0728100	LOC_Os01g52770.1	le	le	le	le	le	le	le	le	le	le	nr	Similar to anther-specific proline-rich protein APG.	GELP24
Os01g0728700	LOC_Os01g52830.1	le	le	le	le	le	le	le	le	le	nr	le	Protein of unknown function DUF1264 family protein.	0
Os01g0728800		nr	le	nr	le	le	le	le	le	le	nr	le	Protein of unknown function DUF1264 family protein.	0
Os01g0729600	LOC_Os01g52900.1	le	le	le	le	le	le	le	le	le	nr	nr	Pyridoxal phosphate-dependent transferase, major region, subdomain 1 domain containing protein.	0
Os01g0729700	None	le	le	le	le	le	le	le	le	le	nr	le	Hypothetical protein.	0
Os01g0730400	LOC_Os01g53010.1	le	le	le	le	le	le	le	le	le	nr	nr	Conserved hypothetical protein.	0
Os01g0732200	LOC_Os01g53150.1,LOC_Os01g53150.2	nr	nr	nr	nr	nr	nr	nr	nr	nr	le	le	GTP-binding protein, HSR1-related domain containing protein.	0
Os01g0737100	LOC_Os01g53550.1	le	le	le	le	le	le	le	le	le	nr	nr	Conserved hypothetical protein.	0
Os01g0737700	LOC_Os01g53590.1	le	le	le	le	le	le	le	le	le	nr	le	Similar to OSIGBa0101A01.4 protein.	0
Os01g0738300	LOC_Os01g53640.1	le	le	le	le	le	le	le	le	le	nr	nr	Protein kinase, core domain containing protein.	0
Os01g0741800		le	le	le	le	le	le	le	le	le	nr	nr	Similar to inorganic phosphate transporter 1-7.	0
Os01g0743200	LOC_Os01g53990.1,LOC_Os01g53990.2	le	le	le	le	le	le	le	le	le	nr	nr	Similar to Pectinesterase.	PME5
Os01g0743500	LOC_Os01g54030.1	nr	le	le	le	le	le	le	le	le	le	le	Cytosolic NADP malic enzyme	0
Os01g0745400	None	le	le	le	le	le	le	le	le	le	nr	nr	Sec34-like protein family protein.	0
Os01g0745700	LOC_Os01g54210.1	le	le	le	le	le	le	le	le	le	nr	nr	Hypothetical conserved gene.	GATA6
Os01g0746400	LOC_Os01g54270.1	le	le	le	le	le	le	le	le	le	nr	le	Carotenoid cleavage dioxygenase 8, Control of lateral bud outgrowth, Regulation of tillering, Strigolactones biosynthesis	D10
Os01g0751800		nr	nr	nr	nr	le	le	le	le	le	nr	nr	Class III lipase, Regulation of tillering, plant height, and spikelet fertility	THIS1
Os01g0752500	LOC_Os01g54890.1	le	le	le	le	le	le	le	le	le	nr	le	APETELA2/ethylene response factor (AP2/ERF) type transcription factor, Negative regulation of disease resistance, Negative regulation of salt tolerance	ERF92
Os01g0753400	LOC_Os01g54980.1,LOC_Os01g54980.2	le	le	le	le	le	le	le	le	le	nr	nr	Conserved hypothetical protein.	0
Os01g0754800	LOC_Os01g55080.1	le	le	le	le	le	le	le	le	le	nr	nr	Hypothetical protein.	0
Os01g0756200	LOC_Os01g55150.1	le	le	le	le	le	le	le	le	le	nr	nr	Similar to VirE2-interacting protein VIP1.	BZIP6
Os01g0757400	LOC_Os01g55260.1,LOC_Os01g55260.2	le	le	le	le	le	le	le	le	le	nr	nr	Similar to Katanin p60 ATPase-containing subunit A1 (EC 3.6.4.3) (Katanin p60 subunit A1) (p60 katanin). Splice isoform 2.	0
Os01g0758000	LOC_Os01g55320.1	le	le	le	le	le	le	le	le	le	nr	nr	Similar to copper-binding family protein.	HIPP47
Os01g0759500		le	le	le	le	le	le	le	le	nr	le	le	OsPK7.	PK7
Os01g0760300	LOC_Os01g55520.1	le	le	le	le	le	le	nr	le	le	nr	nr	Guanine nucleotide exchange factor for Rho-type GTPase of plant (ROP/Rac), Pollen germination, Pollen tube growth	ROPGEF8
Os01g0760800	LOC_Os01g55549.1	le	le	le	le	le	le	le	le	le	nr	nr	Homolog of Arabidopsis GLABRA2 (GL2), GL2-type homeodomain protein	ROC9
Os01g0761400	LOC_Os01g55600.1	le	le	le	le	le	le	le	le	le	nr	nr	TGF-beta receptor, type I/II extracellular region family protein.	0
Os01g0765200	LOC_Os01g56000.1	le	le	le	le	le	le	le	nr	le	nr	nr	Conserved hypothetical protein.	0
Os01g0765500	LOC_Os01g56020.1	le	le	le	le	le	le	le	le	le	nr	nr	Conserved hypothetical protein.	0
Os01g0765600	LOC_Os01g56030.1	le	le	le	le	le	le	le	le	le	nr	nr	EF-Hand type domain containing protein.	0
Os01g0766000	LOC_Os01g56050.1	le	le	le	le	le	le	le	le	le	nr	nr	Multi antimicrobial extrusion protein MatE family protein.	MATE3
Os01g0771000	LOC_Os01g56450.1	le	le	le	le	le	le	le	le	le	nr	nr	Protein of unknown function DUF567 family protein.	0
Os01g0771800	None	le	le	le	le	le	le	nr	le	nr	le	le	Similar to CM0545.290.nc protein.	0
Os01g0772500	LOC_Os01g56570.1	nr	le	le	le	le	le	le	le	nr	nr	nr	Glycosyl transferase, family 14 protein.	0
Os01g0773500	None	le	le	le	le	le	le	le	le	le	nr	nr	Conserved hypothetical protein.	0
Os01g0774500	LOC_Os01g56764.1	le	le	le	le	le	le	nr	le	le	nr	nr	Similar to H1flk (Fragment).	0
Os01g0777700	LOC_Os01g56980.1	nr	nr	le	le	le	le	le	le	le	nr	le	Similar to acid phosphatase/ oxidoreductase/ transition metal ion binding.	0
Os01g0778500	LOC_Os01g57050.1,LOC_Os01g57050.2	nr	nr	nr	le	le	le	le	le	le	nr	nr	Similar to predicted protein.	0
Os01g0779800	LOC_Os01g57150.1	le	le	le	le	le	le	le	le	le	nr	nr	Similar to SR protein related family member.	0
Os01g0785400	LOC_Os01g57610.1	le	le	le	le	le	le	le	le	le	nr	nr	IAA-amido Synthetase, Control of leaf inclination, Auxin homeostasis, Regulation of defense response	LC1
Os01g0786500	LOC_Os01g57690.1	le	le	le	le	le	le	le	le	le	nr	nr	Similar to early nodulin 20.	UCL1
Os01g0789000	LOC_Os01g57920.1	le	le	le	le	le	le	le	le	le	nr	nr	Hypothetical conserved gene.	0
Os01g0789200	LOC_Os01g57940.1	le	le	le	le	le	le	nr	le	le	nr	le	Similar to Serine/threonine-protein kinase PBS1 (EC 2.7.1.37) (AvrPphB susceptible protein 1).	RLCK45
Os01g0790200		le	le	le	le	le	le	nr	le	nr	nr	nr	Similar to Serine/threonine-protein kinase PBS1 (EC 2.7.1.37) (AvrPphB susceptible protein 1).	RLCK45
Os01g0793600	LOC_Os01g58114.1	le	le	le	le	le	le	le	le	le	nr	nr	Conserved hypothetical protein.	0
Os01g0795100	LOC_Os01g58270.1	le	le	le	le	le	le	le	le	le	nr	nr	Similar to Subtilase.	0
Os01g0799100	LOC_Os01g58530.1	le	le	le	le	le	le	nr	le	le	le	le	NB-ARC domain containing protein.	0
Os01g0800800	LOC_Os01g58670.1	le	le	le	le	le	le	le	le	le	nr	nr	Hypothetical protein.	0
Os01g0801500	LOC_Os01g58730.1	le	le	le	le	le	le	le	le	le	nr	nr	Beta-1, 3-glucanase precursor.	GNS7
Os01g0802600	LOC_Os01g58850.1	le	le	le	le	le	le	le	le	le	nr	nr	Similar to Circadian clock coupling factor ZGT.	0
Os01g0802700	LOC_Os01g58860.1	le	le	le	le	le	le	le	le	le	nr	nr	Auxin efflux transporter, Regulation of ammonium-induced rice tiller bud elongation	PIN9
Os01g0802900	None	le	le	le	le	le	le	le	le	le	nr	nr	Hypothetical protein.	0
Os01g0803900	LOC_Os01g58970.1	le	le	le	le	le	le	le	le	le	nr	nr	Cytochrome P450 family protein.	CYP94D11
Os01g0808400	LOC_Os01g59360.1	le	le	le	le	le	le	nr	le	le	le	le	Similar to Calcium-dependent protein kinase (Fragment).	CDPK2
Os01g0810500	LOC_Os01g59550.1	le	le	le	le	le	le	le	le	nr	nr	le	Hypothetical conserved gene.	0
Os01g0810600	LOC_Os01g59560.1	le	le	le	le	le	le	le	le	le	nr	nr	Similar to cDNA, clone: J100063K14, full insert sequence.	RLCK46
Os01g0810900		le	le	le	le	le	le	le	le	le	nr	nr	Hypothetical conserved gene.	0
Os01g0812100	LOC_Os01g59680.1	le	le	le	le	le	le	le	le	le	nr	nr	Similar to NHL25.	NHL25
Os01g0814100	LOC_Os01g59870.1	le	le	le	le	le	le	le	le	le	nr	nr	Similar to Bindin (Fragment).	0
Os01g0816500	LOC_Os01g60050.1	le	le	le	le	le	le	le	le	le	nr	nr	Similar to microtubule organization protein.	0
Os01g0816600	LOC_Os01g60060.1	le	le	le	le	le	le	le	le	le	nr	nr	Similar to predicted protein.	0
Os01g0819200	LOC_Os01g60340.1	le	le	le	le	le	le	le	le	le	nr	nr	Similar to calcium lipid binding protein-like.	0
Os01g0821600	LOC_Os01g60640.1	le	le	le	nr	le	le	le	le	le	nr	nr	WRKY transcription factor, Promotion of phosphate accumulation under Pi-replete conditions	WRKY21
Os01g0822900	LOC_Os01g60740.1	nr	le	le	le	le	le	le	le	le	le	le	Non-protein coding transcript.	PTD1
Os01g0824000	LOC_Os01g60870.1	le	le	le	le	le	le	le	le	nr	le	le	Conserved hypothetical protein.	0
Os01g0825000	LOC_Os01g60960.1	le	le	le	le	le	le	le	le	le	nr	nr	Lateral organ boundary domain (LBD)-containing protein, LBD transcription factor, Regulation of constitutive aerenchyma and lateral root formation	LBD1-8
Os01g0825900	LOC_Os01g61060.1	le	le	le	le	le	le	le	le	le	nr	nr	Protein of unknown function Cys-rich family protein.	0
Os01g0827300	LOC_Os01g61160.1	le	le	le	le	le	le	le	le	le	nr	nr	Putative laccase precursor, Abiotic stress response	LAC3
Os01g0829300		le	le	le	le	nr	nr	nr	nr	nr	le	le	Hypothetical conserved gene.	0
Os01g0831900	LOC_Os01g61550.1	le	le	le	le	le	le	le	le	le	nr	nr	Similar to Ammonium transporter.	AMT2;3
Os01g0832600	LOC_Os01g61610.1,LOC_Os01g61610.2,LOC_Os01g61610.3,LOC_Os01g61610.4	le	le	le	le	le	le	le	le	le	le	nr	Similar to Leucoanthocyanidin dioxygenase-like protein.	2ODD5
Os01g0833500	LOC_Os01g61690.1	le	le	le	le	le	le	le	le	le	nr	nr	Similar to Serine carboxypeptidase II-1 precursor (EC 3.4.16.6) (CP-MII.1) (Fragment).	SCP5
Os01g0836200		le	le	le	le	le	le	le	le	nr	nr	le	Similar to Histone H4.	0
Os01g0836900	LOC_Os01g61980.1	le	le	le	le	le	le	le	le	le	nr	nr	Conserved hypothetical protein.	0
Os01g0837700	LOC_Os01g62070.2	le	le	le	le	le	le	le	le	le	nr	nr	Hypothetical genes.	0
Os01g0839100	LOC_Os01g62190.1	nr	nr	nr	nr	le	le	le	le	le	nr	nr	Cys2/His2-type zinc finger protein, Salt tolerance	ZFP179
Os01g0843800	LOC_Os01g62600.1	le	le	le	le	le	le	nr	le	le	nr	nr	Similar to L-ascorbate oxidase.	LAC6
Os01g0844200	LOC_Os01g62605.1	le	le	le	le	le	le	le	le	le	nr	nr	DVL family protein.	0
Os01g0845000	None	le	le	le	le	le	le	le	nr	nr	nr	nr	Hypothetical conserved gene.	0
Os01g0847400		nr	nr	nr	nr	nr	nr	nr	le	nr	nr	nr	Uncharacterised protein family UPF0497, trans-membrane plant domain containing protein.	CASPL5B1
Os01g0849100	LOC_Os01g62990.1	le	le	le	le	le	le	le	le	le	nr	nr	Small GTPase Rac/ROP guanine nucleotide exchange factor, Signal transduction	ROPGEF5
Os01g0850800	LOC_Os01g63200.1	le	le	le	le	le	le	le	le	le	nr	nr	Laccase-8.	LAC9
Os01g0854400	LOC_Os01g63500.1	nr	nr	nr	nr	le	le	le	le	le	nr	nr	Conserved hypothetical protein.	0
Os01g0854500	LOC_Os01g63510.1	le	le	le	le	le	le	le	le	le	nr	nr	WUSCHEL-type homeobox protein, Specification and maintenance of the stem cells (quiescent center cells) in the root apical meristem	QHB
Os01g0861500		le	le	le	le	le	le	le	le	le	nr	nr	Similar to Long cell-linked locus protein.	0
Os01g0862500	LOC_Os01g64290.1	le	le	le	le	le	le	le	le	le	nr	nr	Conserved hypothetical protein.	0
Os01g0863800	LOC_Os01g64410.1	le	le	le	le	le	le	le	le	le	nr	nr	Protein of unknown function DUF623, plant domain containing protein.	0
Os01g0864000	LOC_Os01g64430.1	nr	le	le	le	le	le	le	le	le	nr	nr	Plant-specific transcription factor, A member of OVATE family protein, Positive mediation of brassinosteroid signaling, Plant growth and development	0
Os01g0864300	LOC_Os01g64450.1	le	le	le	le	le	le	le	le	le	nr	nr	Harpin-induced 1 domain containing protein.	0
Os01g0865800	LOC_Os01g64590.1	le	le	le	le	le	le	le	le	le	nr	nr	Similar to AOBP (Ascorbate oxidase promoter-binding protein).	0
Os01g0868600	LOC_Os01g64840.1	le	le	le	le	le	le	le	le	le	nr	nr	Hypothetical conserved gene.	0
Os01g0868900	LOC_Os01g64860.1	le	le	le	le	le	le	le	le	le	nr	nr	Similar to predicted protein.	0
Os01g0869300	LOC_Os01g64900.1	le	le	le	le	le	le	le	le	le	nr	nr	Conserved hypothetical protein.	0
Os01g0872300	LOC_Os01g65190.1	le	le	le	le	le	le	le	le	le	nr	le	Similar to POT family protein.	0
Os01g0875500	LOC_Os01g65460.1,LOC_Os01g65460.2	nr	le	le	le	le	le	le	le	le	nr	nr	Similar to cDNA clone:J033105C09, full insert sequence.	BGAL4
Os01g0875800	LOC_Os01g65490.1	le	le	le	le	le	le	le	le	le	nr	nr	Protein of unknown function DUF266, plant family protein.	0
Os01g0879100	None	le	le	le	le	le	le	le	le	nr	le	le	Hypothetical protein.	0
Os01g0879800		le	le	le	le	le	le	le	le	le	nr	le	Protein of unknown function DUF506, plant domain containing protein.	0
Os01g0882000	LOC_Os01g65950.1	nr	le	nr	le	le	le	le	le	le	nr	le	Conserved hypothetical protein.	0
Os01g0887400	LOC_Os01g66379.1	le	le	le	le	le	le	nr	le	le	nr	nr	Similar to predicted protein.	0
Os01g0891000	LOC_Os01g66700.1	le	le	le	le	le	le	le	le	le	le	nr	Glycoside hydrolase, family 20 protein.	0
Os01g0895200	LOC_Os01g67010.1	le	le	le	le	le	le	le	le	le	nr	nr	DOMON related domain containing protein.	0
Os01g0896400	LOC_Os01g67110.1	le	le	le	le	le	le	le	le	le	nr	nr	Similar to JHL23J11.5 protein.	0
Os01g0899800	LOC_Os01g67410.1	le	le	le	le	le	le	le	le	le	nr	nr	Pathogenesis-related transcriptional factor and ERF domain containing protein.	PLT5
Os01g0908300		le	le	le	le	le	le	le	le	le	nr	nr	Member of the Bric-a-Brac/Tramtrack/Broad (BTB) family, BT1/BT2 ortholog, Negative regulation of nitrate uptake and nitrogen use efficiency	BT
Os01g0910400	LOC_Os01g68260.1	le	le	le	le	le	le	le	le	nr	nr	le	Similar to lysine ketoglutarate reductase trans-splicing related 1.	0
Os01g0911600		le	le	le	le	le	le	le	le	le	nr	le	Similar to Transporter associated with antigen processing-like protein.	ABCB24
Os01g0913300	LOC_Os01g68510.1	le	le	le	le	le	le	le	le	le	nr	nr	TGF-beta receptor, type I/II extracellular region family protein.	NRT1.7
Os01g0915200	LOC_Os01g68660.1	le	le	le	le	le	le	le	le	le	nr	nr	Similar to cysteine proteinase inhibitor B.	0
Os01g0917900	LOC_Os01g68900.1	le	le	le	le	le	le	le	le	le	nr	nr	Zinc finger, RING/FYVE/PHD-type domain containing protein.	0
Os01g0919200	LOC_Os01g69020.1,LOC_Os01g69020.2	le	le	le	le	le	le	nr	le	le	nr	nr	Bacterial transferase hexapeptide repeat domain containing protein.	0
Os01g0921000	LOC_Os01g69190.1	le	le	le	le	le	le	le	le	nr	nr	nr	Nucleotide-diphospho-sugar transferase domain containing protein.	0
Os01g0921500	LOC_Os01g69240.1	le	le	le	le	le	le	le	le	le	nr	le	Similar to SNF1-related protein kinase regulatory gamma subunit 1 (AKIN gamma1) (AKING1).	0
Os01g0923200	LOC_Os01g69890.1	le	le	le	le	le	le	le	le	le	nr	nr	Similar to AT.I.24-6 protein (Fragment).	0
Os01g0923400	LOC_Os01g69904.1	le	le	le	le	le	le	le	le	le	nr	nr	Hypothetical conserved gene.	0
Os01g0923800	LOC_Os01g69930.1	le	le	le	le	le	le	le	le	le	nr	nr	Similar to Chaperone protein dnaJ.	DJC14
Os01g0924700	LOC_Os01g70000.1	le	le	nr	nr	nr	nr	nr	nr	nr	le	le	Conserved hypothetical protein.	0
Os01g0925300	LOC_Os01g70100.1	le	le	le	le	le	le	le	le	le	nr	nr	Zinc finger, DHHC-type domain containing protein.	DHHC4
Os01g0925600	LOC_Os01g70120.1,LOC_Os01g70120.2	le	le	le	le	le	le	nr	le	le	nr	nr	Conserved hypothetical protein.	0
Os01g0928600	LOC_Os01g70360.1	le	le	le	le	le	le	le	le	le	nr	le	Serine palmitoyltransferase.	0
Os01g0929000	LOC_Os01g70390.1	le	le	nr	le	le	le	le	le	le	nr	nr	Similar to aminopeptidase.	0
Os01g0931200	LOC_Os01g70560.1	le	le	le	le	le	le	le	le	le	nr	nr	Armadillo-type fold domain containing protein.	0
Os01g0932700	LOC_Os01g70680.1	le	le	le	le	le	le	le	le	le	nr	nr	Gamma thionin family protein.	0
Os01g0934700	LOC_Os01g70840.1,LOC_Os01g70840.2	le	le	le	le	le	le	le	le	le	nr	nr	Alpha/beta hydrolase fold-1 domain containing protein.	0
Os01g0935200	LOC_Os01g70890.1	le	le	le	le	le	le	le	le	le	nr	nr	Histone-fold domain containing protein.	HAP3G
Os01g0935800	LOC_Os01g70970.1	le	le	le	le	le	le	le	le	le	nr	nr	Similar to BRASSINOSTEROID INSENSITIVE 1-associated receptor kinase 1.	RLCK54
Os01g0936700	LOC_Os01g71040.1	le	le	le	le	le	le	le	le	le	nr	nr	Hypothetical gene.	0
Os01g0936900	LOC_Os01g71060.1	le	le	le	le	le	le	le	le	le	nr	nr	Peptidase A1 domain containing protein.	0
Os01g0937000	LOC_Os01g71070.1	le	le	le	le	le	le	le	le	le	nr	nr	Peptidase aspartic, catalytic domain containing protein.	0
Os01g0937100	LOC_Os01g71090.1	nr	nr	nr	nr	le	le	le	le	le	nr	nr	Similar to Xylanase inhibitor precursor (Xylanase inhibitor TAXI-I).	0
Os01g0937500	LOC_Os01g71130.1	le	le	le	le	le	le	le	le	le	nr	nr	Peptidase aspartic, catalytic domain containing protein.	0
Os01g0937600	LOC_Os01g71140.1	le	le	le	le	le	le	le	le	le	nr	nr	Peptidase aspartic, catalytic domain containing protein.	0
Os01g0937800	LOC_Os01g71160.1	le	le	le	le	le	le	le	le	le	nr	nr	Hypothetical conserved gene.	0
Os01g0937900	LOC_Os01g71170.1	le	le	le	le	le	le	le	le	le	nr	nr	Conserved hypothetical protein.	AGP2
Os01g0939100	LOC_Os01g71240.1	le	le	le	le	le	le	le	le	le	nr	nr	Similar to Calmodulin-stimulated calcium-ATPase.	ACA6
Os01g0939300	LOC_Os01g71256.1	le	le	le	le	le	le	le	le	le	nr	nr	BRCT domain containing protein.	0
Os01g0941200	LOC_Os01g71380.1	le	le	le	le	le	le	le	le	le	nr	nr	Similar to Glucan endo-1, 3-beta-glucosidase GII precursor (EC 3.2.1.39) ((1->3)- beta-glucan endohydrolase GII) ((1->3)-beta-glucanase isoenzyme GII) (Beta-1, 3-endoglucanase GII).	0
Os01g0941500	LOC_Os01g71410.1	le	le	le	le	le	nr	le	le	le	nr	nr	Similar to Beta-1, 3-glucanase.	0
Os01g0943700	None	le	le	le	le	le	le	nr	le	nr	nr	nr	Conserved hypothetical protein.	0
Os01g0946700	LOC_Os01g71830.1	le	le	le	le	le	le	le	le	le	nr	nr	Similar to Glucan endo-1, 3-beta-glucosidase GV (EC 3.2.1.39) ((1->3)-beta-glucan endohydrolase GV) ((1->3)-beta-glucanase isoenzyme GV) (Beta-1, 3- endoglucanase GV).	0
Os01g0947000	LOC_Os01g71860.1	le	le	le	le	le	le	le	le	le	nr	nr	Similar to Beta-1, 3-glucanase precursor.	0
Os01g0949800	LOC_Os01g72140.1	le	le	le	le	le	le	le	le	le	nr	nr	Similar to Glutathione S-transferase GST 28 (EC 2.5.1.18) (Fragment).	GSTU36
Os01g0950000	LOC_Os01g72160.1	le	le	le	le	le	le	le	le	le	nr	nr	Similar to Glutathione S-transferase GST 28 (EC 2.5.1.18) (Fragment).	GSTU41
Os01g0954100	LOC_Os01g72470.1	le	le	le	le	le	le	le	le	le	nr	le	Conserved hypothetical protein.	0
Os01g0956500	LOC_Os01g72630.1	le	le	nr	nr	nr	nr	nr	nr	nr	le	nr	Conserved hypothetical protein.	0
Os01g0956800	LOC_Os01g72680.1	le	le	le	le	le	le	le	le	le	nr	le	Hypothetical conserved gene.	0
Os01g0957100	LOC_Os01g72700.1	le	le	le	le	le	le	le	le	le	nr	nr	Protein kinase, core domain containing protein.	0
Os01g0957600	LOC_Os01g72740.1	le	le	le	le	le	le	le	le	le	nr	nr	Similar to cDNA, clone: J053023H06, full insert sequence.	CYP71AA3
Os01g0958200	LOC_Os01g72810.1	le	le	le	le	le	le	le	le	le	nr	nr	Curculin-like (mannose-binding) lectin domain containing protein.	0
Os01g0959100	LOC_Os01g72900.1	nr	nr	nr	le	nr	le	nr	nr	nr	nr	nr	Similar to Abscisic stress ripening protein 1.	ASR3
Os01g0960600	LOC_Os01g73005.1	nr	le	le	le	le	le	le	le	le	nr	nr	Hypothetical conserved gene.	0
Os01g0962100	LOC_Os01g73110.1	le	le	le	le	le	le	le	le	le	nr	le	Conserved hypothetical protein.	0
Os01g0962900	LOC_Os01g73190.1	le	le	le	le	le	le	le	le	le	nr	nr	Similar to Cationic peroxidase SPC4 (Fragment).	0
Os01g0963800	LOC_Os01g73270.1	le	le	le	le	le	le	le	le	le	nr	nr	Conserved hypothetical protein.	0
Os01g0965300	None	le	le	le	le	le	le	le	le	le	nr	nr	Hypothetical protein.	0
Os01g0967700	LOC_Os01g73662.1	le	le	le	le	le	le	le	le	le	nr	nr	RNA-directed DNA polymerase (reverse transcriptase), related domain containing protein.	0
Os01g0968100	LOC_Os01g73700.1	le	le	le	le	le	le	le	le	le	nr	nr	Conserved hypothetical protein.	0
Os01g0968200	LOC_Os01g73710.1	le	le	le	le	le	le	le	le	le	nr	nr	Conserved hypothetical protein.	0
Os01g0968400	LOC_Os01g73730.1	le	le	le	le	le	le	le	le	le	nr	nr	Root cap family protein.	0
Os01g0968600	LOC_Os01g73750.1	le	le	le	le	le	le	le	nr	le	le	le	Leucine-rich repeat, cysteine-containing subtype domain containing protein.	0
Os01g0971400	LOC_Os01g73980.1,LOC_Os01g73980.2	le	le	le	le	le	le	le	le	le	nr	nr	Similar to Cysteine proteinase.	0
Os01g0976100	LOC_Os01g74470.1	le	le	le	le	le	le	le	le	le	nr	nr	ABC transporter-like domain containing protein.	MDR10
Os01g0976200	LOC_Os01g74480.1	le	le	le	le	le	le	le	le	le	nr	nr	11-S plant seed storage protein family protein.	0
Os01g0977100	LOC_Os01g74570.1	le	le	le	le	le	le	le	le	le	nr	nr	Similar to predicted protein.	TET1
Os02g0104400		le	le	le	le	le	le	le	le	le	nr	nr	Conserved hypothetical protein.	MADS60
Os02g0107800	LOC_Os02g01810.1	le	le	le	le	le	le	nr	le	le	nr	nr	Conserved hypothetical protein.	0
Os02g0108700	LOC_Os02g01880.1	le	le	le	le	le	le	le	le	nr	le	le	Similar to predicted protein.	0
Os02g0109900	LOC_Os02g01970.1	nr	nr	le	le	le	le	nr	le	nr	nr	nr	Hypothetical conserved gene.	0
Os02g0110000	LOC_Os02g01980.1	le	le	le	le	le	le	le	le	le	nr	le	Lipase, GDSL domain containing protein.	GELP30
Os02g0111800	LOC_Os02g02140.1	le	le	le	le	le	le	le	le	le	nr	nr	Protein kinase, core domain containing protein.	0
Os02g0111900	LOC_Os02g02150.1	le	le	le	le	le	le	le	le	le	nr	le	DEAD-like helicase, N-terminal domain containing protein.	0
Os02g0112000	LOC_Os02g02160.1	le	le	le	le	le	le	le	le	le	nr	nr	Hypothetical protein.	0
Os02g0112100	LOC_Os02g02170.1	le	le	le	le	le	le	le	le	le	nr	nr	High-affinity nitrate transporter, Nitrate uptake, Nitrate transport	NRT2.1
Os02g0112600	LOC_Os02g02190.1	le	le	le	le	le	le	le	le	le	nr	nr	High-affinity nitrate transporter, Nitrate uptake, Nitrate transport	NRT2.2
Os02g0112900	LOC_Os02g02210.1	le	le	le	le	le	le	le	le	le	nr	nr	&gamma;-aminobutyrate transaminase, Response to blast fungus infection, mechanical wounding and ultraviolet radiation	0
Os02g0118900	LOC_Os02g02670.1	le	le	le	le	le	le	le	le	le	le	nr	Similar to NBS-LRR disease resistance protein homologue (Fragment).	0
Os02g0125200	LOC_Os02g03270.1	le	le	le	le	le	le	le	le	le	nr	nr	Similar to DNA-binding protein.	0
Os02g0125400	LOC_Os02g03294.1	nr	le	nr	le	le	le	le	le	le	nr	nr	P-type cyclin, PHO80 homologous protein	0
Os02g0127100	LOC_Os02g03480.1,LOC_Os02g03480.2	le	le	le	le	le	le	nr	le	le	le	le	Cell division protein FtsZ family protein.	THI24
Os02g0127400	LOC_Os02g03510.1	le	le	le	le	le	le	nr	le	le	nr	nr	Hypothetical protein.	0
Os02g0129000	LOC_Os02g03640.1	le	le	le	le	le	le	le	le	le	nr	le	Hypothetical conserved gene.	0
Os02g0131400	LOC_Os02g03870.1	le	le	le	le	le	le	le	le	le	nr	nr	Beta-D-glucan exohydrolase, isoenzyme ExoII (EC 3.2.1.58).	0
Os02g0131800	LOC_Os02g03900.1	le	le	le	le	le	le	le	le	le	nr	nr	Trivalent AI influx transporter, Aluminum (Al) tolerance	NRAMP4
Os02g0133200	LOC_Os02g04030.1,LOC_Os02g04030.2,LOC_Os02g04030.3	le	le	le	le	le	le	le	le	le	le	nr	Similar to Phosphatidylinositol transfer-like protein IV.	0
Os02g0133400	LOC_Os02g04060.1,LOC_Os02g04080.1	le	le	le	le	le	le	le	le	nr	le	le	Similar to SMC3 protein.	0
Os02g0133900	LOC_Os02g04110.1	le	le	le	le	le	le	le	le	le	nr	nr	Protein of unknown function DUF829, eukaryotic family protein.	0
Os02g0135300	LOC_Os02g04240.1	le	le	le	le	le	le	le	le	nr	nr	nr	Similar to Wee1-like protein kinase.	WEE1
Os02g0136900	LOC_Os02g04430.1	le	le	le	le	le	le	le	le	le	nr	nr	Protein kinase, core domain containing protein.	0
Os02g0138800		le	le	le	le	le	le	le	le	le	nr	le	Protein of unknown function DUF1677, Oryza sativa family protein.	0
Os02g0140100		le	le	le	le	le	le	le	le	le	nr	le	Hypothetical protein.	0
Os02g0142400	LOC_Os02g04960.1	le	le	le	le	le	le	le	le	le	nr	le	Conserved hypothetical protein.	0
Os02g0143400	LOC_Os02g05060.1	le	le	le	le	le	le	le	le	le	nr	nr	Similar to small auxin up RNA1.	SAUR5
Os02g0144800	LOC_Os02g05190.1	le	le	le	le	le	le	nr	le	le	le	le	Protein of unknown function DUF1677, Oryza sativa family protein.	0
Os02g0150000	LOC_Os02g05650.1	le	le	le	le	le	le	le	le	le	nr	le	Conserved hypothetical protein.	0
Os02g0153500	LOC_Os02g05940.1	le	le	le	le	le	le	le	le	le	nr	nr	Leucine-rich repeat receptor-like kinase	LRK5
Os02g0154100	None	le	le	le	le	le	le	le	le	le	nr	nr	Antisense long noncoding RNA, Regulation of sense LRK gene cluster expression, Regulation of grain yield	LAIR
Os02g0154300	None	le	le	le	le	le	le	le	le	le	nr	le	Hypothetical protein.	0
Os02g0155000	None	le	le	le	le	le	le	le	le	le	le	nr	Hypothetical protein.	0
Os02g0156400	LOC_Os02g06190.1	le	le	le	le	le	le	le	le	le	nr	nr	Leucine-rich repeat, N-terminal domain containing protein.	0
Os02g0157000	LOC_Os02g06220.1,LOC_Os02g06240.1	le	le	le	le	le	le	nr	le	nr	le	le	Leucine-rich repeat domain containing protein.	0
Os02g0158900	LOC_Os02g06410.1	le	le	le	le	le	le	le	le	le	nr	le	Similar to SNF4.	0
Os02g0159800	LOC_Os02g06470.1	nr	le	le	le	le	le	le	le	le	nr	nr	Cyclin-like F-box domain containing protein.	0
Os02g0160400	LOC_Os02g06540.1	le	le	le	le	le	le	le	le	le	nr	nr	Similar to Monosaccharide transporter 3.	0
Os02g0160800	None	le	le	le	le	le	le	le	le	nr	le	le	Hypothetical protein.	0
Os02g0161700		le	le	le	le	le	le	nr	le	le	le	le	Hypothetical gene.	0
Os02g0161800	LOC_Os02g06630.1	le	le	le	le	le	le	le	le	le	nr	le	Similar to Peroxidase precursor (EC 1.11.1.7).	0
Os02g0165200	None	le	le	le	le	le	le	le	le	le	nr	nr	Hypothetical protein.	0
Os02g0165500	LOC_Os02g06960.1	le	le	le	le	le	le	le	le	le	nr	nr	Conserved hypothetical protein.	0
Os02g0166300	LOC_Os02g06980.1	le	le	le	nr	nr	le	le	nr	le	le	le	Non-protein coding transcript.	0
Os02g0166800	LOC_Os02g07030.1,LOC_Os02g07030.2,LOC_Os02g07030.3	le	le	le	le	le	le	le	le	le	nr	nr	Protein of unknown function DUF640 domain containing protein.	G1L1
Os02g0171700	LOC_Os02g07575.1	le	le	le	le	le	le	le	le	le	nr	le	Knottin domain containing protein.	0
Os02g0174500	None	le	le	le	le	le	le	le	le	le	nr	nr	Hypothetical gene.	0
Os02g0175700	LOC_Os02g07900.1	le	le	le	le	le	le	nr	le	le	le	le	AP180 N-terminal homology (ANTH) domain-containing protein, Pollen germination	0
Os02g0178200	LOC_Os02g08160.1	le	le	le	le	le	le	le	le	le	nr	le	Hypothetical conserved gene.	0
Os02g0178700	LOC_Os02g08220.1	le	le	le	le	le	le	le	le	le	nr	nr	Helix-loop-helix DNA-binding domain containing protein.	0
Os02g0179400	LOC_Os02g08310.1	le	le	le	le	le	le	le	le	le	nr	nr	Similar to Tubby-like protein 13.	0
Os02g0180900	None	le	le	le	le	le	le	le	le	le	nr	nr	Hypothetical protein.	0
Os02g0183000	LOC_Os02g09070.1	le	le	le	le	le	le	le	le	le	nr	nr	Protein of unknown function DUF597 domain containing protein.	0
Os02g0183500	LOC_Os02g09080.1	le	le	le	le	le	le	le	le	le	nr	nr	Hypothetical conserved gene.	0
Os02g0186300	LOC_Os02g09330.1	le	le	le	le	le	le	le	le	le	le	nr	Similar to Cytochrome P450 CYP71K14.	0
Os02g0187400	LOC_Os02g09450.1,LOC_Os02g09450.3	le	le	le	le	le	le	nr	le	le	le	le	PLC-like phosphodiesterase, TIM beta/alpha-barrel domain domain containing protein.	0
Os02g0188600	LOC_Os02g09540.1	le	le	le	le	le	le	nr	le	le	nr	nr	Hypothetical conserved gene.	0
Os02g0189200	LOC_Os02g09610.1	le	le	le	le	le	le	le	le	le	nr	nr	Lipase, GDSL domain containing protein.	GELP31
Os02g0190500	LOC_Os02g09740.1,LOC_Os02g09740.2	nr	le	le	le	le	le	le	le	le	nr	nr	Serine/threonine protein kinase-related domain containing protein.	0
Os02g0191200	LOC_Os02g09800.1	le	le	le	le	le	le	le	le	le	nr	le	Pentatricopeptide repeat domain containing protein.	0
Os02g0194400	LOC_Os02g10100.1	le	le	le	le	le	le	le	nr	nr	nr	nr	Leucine-rich repeat receptor-like kinase, Target gene of microRNA390, Cadmium stress response	0
Os02g0194900	LOC_Os02g10140.1,LOC_Os02g10150.1	le	le	le	le	le	le	le	le	le	nr	nr	Basic-leucine zipper (bZIP) transcription factor domain containing protein.	BZIP17
Os02g0198800	LOC_Os02g10530.1	le	le	le	le	le	le	nr	le	le	le	le	Protein of unknown function DUF868, plant domain containing protein.	0
Os02g0204700	LOC_Os02g11020.1	le	le	le	le	le	le	le	le	le	nr	nr	Cytochrome P450 family protein.	CYP734A2
Os02g0205200	LOC_Os02g11040.1,LOC_Os02g11040.2	le	le	le	le	le	le	le	le	le	nr	nr	Similar to Unidentified precursor.	0
Os02g0206200		le	le	le	le	le	nr	le	le	le	le	le	UDP-glucuronosyl/UDP-glucosyltransferase family protein.	0
Os02g0207300	None	le	le	le	le	le	le	le	le	le	nr	nr	Non-protein coding transcript.	0
Os02g0209900	LOC_Os02g11890.1	le	le	le	le	le	le	le	le	nr	le	le	Syntaxin, N-terminal domain containing protein.	SYP125
Os02g0210000		le	le	le	le	le	le	le	le	le	nr	nr	Syntaxin, N-terminal domain containing protein.	SYP125
Os02g0211100	LOC_Os02g11970.1,LOC_Os02g11970.2	le	le	le	le	le	le	le	le	le	nr	nr	Similar to H0423H10.12 protein.	0
Os02g0211200	LOC_Os02g11980.1	le	le	le	le	le	le	le	le	le	nr	nr	Hypothetical conserved gene.	0
Os02g0211500	None	le	nr	le	le	le	le	nr	nr	nr	le	le	Non-protein coding transcript.	0
Os02g0212900	LOC_Os02g12130.1	nr	nr	nr	nr	nr	nr	nr	nr	le	nr	nr	Similar to Protein kinase domain containing protein, expressed.	RLCK66
Os02g0215500	LOC_Os02g12400.1	le	le	le	le	le	le	le	le	le	nr	nr	Protein kinase, catalytic domain domain containing protein.	0
Os02g0215900	LOC_Os02g12440.1	le	le	le	le	le	le	le	le	le	le	nr	Protein kinase, catalytic domain domain containing protein.	0
Os02g0218700	LOC_Os02g12680.1	le	le	le	le	le	le	le	le	le	nr	nr	Allene oxide synthase (CYP74A3), Fatty acid 9-/13-hydroperoxide lyase (CYP74C), Biosynthesis of jasmonic acid (JA), Plant defense	AOS3
Os02g0219200	LOC_Os02g12730.1,LOC_Os02g12730.2,LOC_Os02g12730.3	le	le	le	le	le	le	le	le	le	nr	nr	Similar to Beta-galactosidase.	BGAL7
Os02g0226600	LOC_Os02g13310.1	le	le	le	le	le	le	le	le	le	nr	nr	Homeodomain-related domain containing protein.	0
Os02g0227600	LOC_Os02g13420.1	le	le	le	le	le	le	le	le	le	nr	nr	Leucine-rich repeat domain containing protein.	0
Os02g0229500		le	le	le	le	le	le	le	le	le	nr	nr	Similar to Hexose transporter.	TMT2
Os02g0230300	LOC_Os02g13660.1	le	le	le	le	le	le	le	le	le	nr	nr	En/Spm-like transposon protein (Protodermal factor 1).	0
Os02g0231500		le	le	le	le	le	le	nr	le	nr	nr	nr	Hypothetical conserved gene.	ERF38
Os02g0231700	LOC_Os02g13780.1	le	le	le	le	le	le	le	le	nr	nr	nr	Protein kinase, catalytic domain domain containing protein.	0
Os02g0232800		le	le	le	le	le	le	nr	le	nr	nr	nr	Similar to Receptor-like serine/threonine kinase.	0
Os02g0235500		nr	nr	nr	nr	le	le	nr	le	nr	nr	nr	Hypothetical protein.	0
Os02g0236600	LOC_Os02g14160.1	le	le	nr	le	le	le	le	le	le	nr	nr	Peroxidase P7 (EC 1.11.1.7) (TP7).	0
Os02g0237100	LOC_Os02g14190.1	le	le	le	le	le	le	le	le	le	nr	nr	Similar to Spermine synthase.	ACL5
Os02g0237300		nr	nr	nr	le	le	le	nr	le	nr	nr	le	Similar to Spermine synthase.	ACL5
Os02g0237700		le	le	le	le	le	le	le	le	le	nr	le	Similar to Spermine synthase.	ACL5
Os02g0242600	LOC_Os02g14600.1	le	le	le	le	le	le	le	le	le	nr	le	Similar to Glutelin.	GLUBX
Os02g0242900	LOC_Os02g14630.1	le	le	le	le	le	le	le	le	nr	nr	nr	Similar to hydroquinone glucosyltransferase.	0
Os02g0249100		le	le	le	le	le	nr	le	le	le	le	le	Glutelin, Seed strage protein	GLUD1
Os02g0250600	LOC_Os02g15250.1	le	le	le	le	le	le	le	le	le	nr	le	Late embryogenesis abundant protein repeat containing protein.	LEA15
Os02g0252200	LOC_Os02g15340.1	le	le	le	le	le	le	le	le	le	nr	nr	Similar to GRAB2 protein.	NAC13
Os02g0252400	LOC_Os02g15350.1	le	le	le	le	le	le	le	le	le	nr	nr	Dof zinc finger transcriptional activator, Dof zinc finger transcription factor, Grain filling, GA response in aleurone cell	RPBF
Os02g0253700	LOC_Os02g15460.1	le	le	le	nr	nr	nr	le	le	le	nr	nr	Conserved hypothetical protein.	0
Os02g0256800	LOC_Os02g15710.1	le	le	le	le	le	le	le	le	le	nr	le	Cupredoxin domain containing protein.	UCL2
Os02g0258300	LOC_Os02g15820.1,LOC_Os02g15820.2	le	le	le	le	le	le	le	le	le	nr	nr	Similar to extra-large G-protein-related.	0
Os02g0261600		le	le	le	le	le	le	le	le	le	nr	nr	Conserved hypothetical protein.	0
Os02g0261800	LOC_Os02g16090.1,LOC_Os02g16100.1,LOC_Os02g16110.1	le	le	le	le	le	le	le	le	le	nr	le	NB-ARC domain containing protein.	0
Os02g0263300		le	le	le	le	le	le	le	le	le	nr	nr	Similar to NBS-LRR protein (Fragment).	0
Os02g0267200	LOC_Os02g16730.1	le	le	le	le	le	le	le	le	le	nr	nr	Alpha-expansin OsEXPA13.	EXPA13
Os02g0267700	LOC_Os02g16780.1	le	le	le	le	le	le	le	le	le	nr	nr	Similar to Expansin-A14.	EXPA14
Os02g0268100	LOC_Os02g16820.1	le	le	le	le	le	le	le	le	le	nr	le	Similar to Glutelin (Fragment).	GLUB5
Os02g0268300	LOC_Os02g16830.1	le	le	le	le	le	le	le	le	le	nr	le	Similar to Glutelin (Fragment).	GLUB4
Os02g0268600	LOC_Os02g16850.1	le	le	le	le	le	le	le	le	le	nr	nr	Similar to Expansin-A22.	EXPA22
Os02g0270200	LOC_Os02g17000.1	le	le	le	le	le	le	le	le	nr	nr	nr	Similar to Subtilase.	0
Os02g0276200	LOC_Os02g17620.1	le	le	le	nr	le	le	le	le	le	nr	nr	Similar to Isochorismatase family protein rutB.	0
Os02g0286700	LOC_Os02g18500.1,LOC_Os02g18510.1	le	le	le	le	le	le	le	le	le	nr	le	Similar to Chlorophyllase (Fragment).	0
Os02g0291600	LOC_Os02g18954.1	le	le	le	le	le	le	le	le	le	nr	nr	Lipase, GDSL domain containing protein.	GELP35
Os02g0292600	LOC_Os02g19040.1	le	le	le	le	le	le	le	le	le	nr	nr	Lipase, GDSL domain containing protein.	GELP37
Os02g0294000	None	nr	nr	nr	nr	le	le	nr	le	nr	le	le	Micro-fibrillar-associated 1, C-terminal domain containing protein.	0
Os02g0303000	None	le	le	le	le	le	le	le	le	le	nr	nr	Hypothetical gene.	0
Os02g0317000		le	le	le	le	le	le	le	le	le	nr	nr	B-block binding subunit of TFIIIC domain containing protein.	0
Os02g0322400	LOC_Os02g21700.1	le	le	le	le	le	le	le	le	le	nr	le	Similar to NPKL2 (Fragment).	0
Os02g0328200		le	le	nr	le	le	le	le	le	nr	nr	nr	Hypothetical conserved gene.	0
Os02g0330200	LOC_Os02g22480.1,LOC_Os02g22480.2	le	le	le	le	le	le	le	le	le	nr	nr	Glycosyltransferase AER61, uncharacterized domain containing protein.	XAT2
Os02g0435900		nr	nr	nr	le	le	le	nr	nr	nr	nr	nr	Conserved hypothetical protein.	0
Os02g0447300		le	le	le	le	le	le	le	le	le	nr	nr	Similar to H1005F08.19 protein.	0
Os02g0450400		le	le	le	le	le	le	le	le	le	nr	nr	Similar to OSIGBa0107A02.7 protein.	TAC4
Os02g0452600		le	le	le	le	le	le	nr	le	nr	le	le	Non-protein coding transcript.	0
Os02g0453500	None	le	le	le	le	le	le	le	le	le	nr	le	Similar to mitochondrial glycoprotein.	0
Os02g0454300	LOC_Os02g25680.1,LOC_Os02g25680.2	le	le	le	le	le	le	le	le	le	nr	le	Conserved hypothetical protein.	0
Os02g0454500	LOC_Os02g25700.1	le	le	le	le	le	le	le	le	le	nr	nr	Membrane bound O-acyl transferase, MBOAT family protein.	0
Os02g0459300	LOC_Os02g26140.1	le	le	le	le	le	le	le	le	le	nr	nr	Similar to tangled1.	0
Os02g0459600	LOC_Os02g26160.1,LOC_Os02g26160.2	le	le	le	le	le	le	nr	le	le	nr	le	Lectin receptor kinase, Regulation of pollen development, Regulation of pollen aperture formation	AP1
Os02g0462200	LOC_Os02g26390.1	le	le	le	le	le	le	le	le	le	nr	le	Conserved hypothetical protein.	0
Os02g0463000		le	le	le	le	le	le	le	le	le	nr	le	Similar to Prefoldin subunit 1.	0
Os02g0466400	LOC_Os02g26720.1	le	le	le	le	le	le	le	le	le	nr	nr	Similar to Inositol phosphate kinase.	ITPK4
Os02g0468500	LOC_Os02g26890.1	le	le	le	le	le	nr	nr	nr	nr	nr	le	Pentatricopeptide repeat domain containing protein.	0
Os02g0485600		le	le	le	le	le	le	le	le	le	nr	nr	Transferase domain containing protein.	0
Os02g0485800	LOC_Os02g28410.1	le	le	le	le	le	le	nr	le	le	nr	nr	Transferase domain containing protein.	0
Os02g0487300	LOC_Os02g28580.1	le	le	le	le	le	le	le	le	le	nr	le	WRC domain containing protein.	0
Os02g0489600	None	le	le	le	nr	le	le	nr	nr	nr	nr	le	Conserved hypothetical protein.	0
Os02g0489800	LOC_Os02g28850.1	nr	nr	le	le	nr	nr	nr	le	le	nr	nr	Similar to SKIP interacting protein 18 (Fragment).	0
Os02g0491300	LOC_Os02g28970.1,LOC_Os02g28970.2	le	le	le	le	le	le	le	le	le	nr	nr	Secretory fasciclin glycoprotein, Regulation of anther development and pollen formation	MTR1
Os02g0491600	LOC_Os02g29000.1	le	le	le	le	le	le	le	le	le	nr	nr	Similar to Oxalate oxidase-like protein or germin-like protein (Germin-like 8) (Germin-like 12).	GLP2-1
Os02g0491800	LOC_Os02g29020.1	le	le	le	le	le	le	le	le	le	nr	le	Similar to Germin-like protein subfamily 1 member 15 precursor.	GLP2-3
Os02g0493300	LOC_Os02g29160.1	le	le	le	le	le	le	nr	le	nr	nr	nr	Tetratricopeptide-like helical domain containing protein.	TPR45
Os02g0503500	LOC_Os02g30060.1	le	le	le	le	le	le	le	le	le	nr	nr	Similar to 3-oxoacyl-[acyl-carrier-protein] reductase, chloroplast precursor (EC 1.1.1.100) (3-ketoacyl-acyl carrier protein reductase).	0
Os02g0504700	LOC_Os02g30190.1	le	le	le	le	le	le	le	le	le	nr	nr	Conserved hypothetical protein.	0
Os02g0505500	LOC_Os02g30240.1	le	le	le	le	le	le	le	le	le	nr	nr	Conserved hypothetical protein.	0
Os02g0507100	LOC_Os02g30380.1	le	le	le	le	le	le	le	le	le	nr	nr	Conserved hypothetical protein.	0
Os02g0509600	LOC_Os02g30610.1,LOC_Os02g30610.2	le	le	le	le	le	le	le	le	le	nr	nr	Conserved hypothetical protein.	0
Os02g0510400	None	le	le	le	le	le	le	le	le	le	le	nr	Conserved hypothetical protein.	0
Os02g0511600	LOC_Os02g30780.1	le	le	le	le	le	le	le	le	nr	nr	nr	Glycosyl transferase, family 31 protein.	0
Os02g0511800	LOC_Os02g30790.1	le	le	le	le	le	le	le	le	le	nr	nr	NOP5, N-terminal domain containing protein.	0
Os02g0512400	LOC_Os02g30850.1	le	le	le	le	le	le	le	le	le	nr	nr	CC-type glutaredoxin, Abiotic stress response, Floral organ development and pathogen response, Regulation of grain width and weight	GRX8
Os02g0514000		le	le	le	le	le	le	le	le	le	nr	le	Similar to Zinc finger, C2H2 type family protein, expressed.	0
Os02g0517700	LOC_Os02g31840.1	le	le	le	le	le	le	le	le	le	nr	nr	Conserved hypothetical protein.	0
Os02g0521100	LOC_Os02g32140.1	le	le	nr	le	le	le	le	le	nr	le	nr	Hypothetical conserved gene.	ERF107
Os02g0522000		le	le	le	le	le	le	le	le	le	nr	nr	Hypothetical protein.	0
Os02g0529500	LOC_Os02g32740.1	le	le	le	le	le	le	nr	le	le	le	le	Similar to SNAP25-like protein C (Fragment).	0
Os02g0529900	LOC_Os02g32780.1	le	le	le	le	le	le	le	le	le	nr	le	Pentatricopeptide repeat domain containing protein.	0
Os02g0530800		nr	nr	nr	le	le	le	nr	le	nr	nr	nr	Similar to Poly.	0
Os02g0531600	LOC_Os02g32950.1	le	le	le	le	le	le	le	le	le	nr	nr	TFL1/CEN ortholog, Phosphatidylethanolamine-binding protein, PEBP family protein, Control of the phase transition of meristem, Control of flowering time	RCN2
Os02g0535300	LOC_Os02g33170.1	le	le	le	le	le	le	le	le	le	nr	le	Hypothetical conserved gene.	0
Os02g0538700	LOC_Os02g33550.1	le	le	le	le	le	le	le	le	le	nr	nr	Harpin-induced 1 domain containing protein.	0
Os02g0539200	LOC_Os02g33590.1	le	le	le	le	le	le	le	le	le	nr	le	Zinc finger, RING/FYVE/PHD-type domain containing protein.	PUB33
Os02g0539900	LOC_Os02g33630.1	le	le	le	le	le	le	le	le	le	nr	nr	WD40 repeat domain containing protein.	0
Os02g0540000	LOC_Os02g33640.1	le	le	le	le	le	le	nr	le	le	nr	nr	Similar to Zinc finger, C3HC4 type family protein, expressed.	0
Os02g0542500	LOC_Os02g33780.1	nr	nr	nr	nr	le	le	le	le	le	nr	nr	Similar to NF-180.	0
Os02g0542600	None	le	le	le	le	le	le	le	le	le	le	nr	Hypothetical protein.	0
Os02g0543200	LOC_Os02g33840.1	le	le	le	le	le	le	le	le	le	nr	nr	Cyclin-like F-box domain containing protein.	0
Os02g0543300	LOC_Os02g33850.1	le	le	le	le	le	le	le	le	le	nr	nr	Protein synthesis factor, GTP-binding domain containing protein.	0
Os02g0546600	LOC_Os02g34260.1	le	le	le	le	le	le	le	le	le	le	nr	Similar to AP2 domain containing protein RAP2.2 (Fragment).	ERF98
Os02g0547100		le	le	le	le	le	le	le	le	le	nr	nr	Non-protein coding transcript.	0
Os02g0553400	None	nr	nr	le	le	le	le	nr	le	le	nr	nr	Non-protein coding transcript.	0
Os02g0554400	LOC_Os02g34900.1	le	le	le	le	le	le	le	le	le	nr	nr	Suppressor of actin (SAC) domain-containing phosphatase, Control of rice development via hydrolyzing phosphoinositides (PIs)	GH1
Os02g0555200	None	le	le	le	le	le	le	le	le	nr	nr	nr	Conserved hypothetical protein.	0
Os02g0556000	LOC_Os02g35020.1	le	le	le	le	le	le	le	le	nr	nr	nr	Similar to cDNA clone:J013112C08, full insert sequence.	PGSIP-A3
Os02g0556200		nr	le	le	le	le	le	le	le	nr	nr	nr	NAD(P)-binding domain containing protein.	0
Os02g0556300	None	le	le	le	le	le	le	le	le	le	nr	nr	Hypothetical protein.	0
Os02g0558600	LOC_Os02g35230.1	le	le	le	le	le	le	le	le	le	nr	nr	Conserved hypothetical protein.	0
Os02g0559300	LOC_Os02g35300.1,LOC_Os02g35300.2,LOC_Os02g35300.3	le	le	le	le	le	le	nr	le	le	nr	nr	Serine/threonine protein kinase domain containing protein.	0
Os02g0564600	LOC_Os02g35650.1	le	le	le	le	le	le	le	le	le	nr	nr	Late embryogenesis abundant protein 3 family protein.	LEA10
Os02g0572700		le	le	le	le	le	le	le	le	le	nr	le	Protein kinase PKN/PRK1, effector domain containing protein.	0
Os02g0573000		le	le	le	le	le	le	nr	nr	nr	le	le	Zinc finger, C2H2-type domain containing protein.	0
Os02g0574000	LOC_Os02g36440.1	le	le	le	le	le	le	le	le	le	nr	nr	Similar to Monosaccharide transporter 1.	0
Os02g0575800	LOC_Os02g36600.1	le	le	le	le	le	le	le	le	le	nr	nr	Aldose-1-epimerase domain containing protein.	0
Os02g0576600	LOC_Os02g36700.1	le	le	le	le	le	le	le	le	le	nr	nr	Sucrose transporter 5	SUT5
Os02g0577700	LOC_Os02g36810.1	le	le	le	le	le	le	nr	le	nr	le	le	Similar to H0815C01.4 protein.	0
Os02g0581200	LOC_Os02g37070.1	le	le	le	le	le	le	le	le	le	nr	nr	Similar to OSIGBa0115M15.3 protein.	0
Os02g0581800	LOC_Os02g37100.1	le	le	le	le	le	le	le	le	le	nr	nr	Conserved hypothetical protein.	0
Os02g0583300	LOC_Os02g37220.1	le	le	le	le	le	le	le	le	le	nr	nr	Similar to OSIGBa0132O24.3 protein.	0
Os02g0583500	LOC_Os02g37230.1	le	le	le	le	le	le	le	le	le	nr	nr	Transposase, Ptta/En/Spm, plant domain containing protein.	0
Os02g0583700	LOC_Os02g37250.1	le	le	le	le	le	le	nr	le	nr	nr	nr	Conserved hypothetical protein.	0
Os02g0584200	LOC_Os02g37260.1	le	le	le	le	le	le	le	le	le	nr	nr	Conserved hypothetical protein.	0
Os02g0585700	LOC_Os02g37360.1	le	le	le	le	le	le	nr	le	le	nr	nr	Quinonprotein alcohol dehydrogenase-like domain containing protein.	0
Os02g0586000	LOC_Os02g37380.1	le	le	le	le	le	le	le	le	le	nr	nr	Quinonprotein alcohol dehydrogenase-like domain containing protein.	0
Os02g0586900	LOC_Os02g37480.1	le	le	le	le	le	le	le	le	le	nr	nr	Similar to Glycine rich protein (Fragment).	0
Os02g0587000	LOC_Os02g37490.1	le	le	le	le	le	le	le	le	le	nr	le	Similar to Glycine rich protein (Fragment).	0
Os02g0587600	LOC_Os02g37520.1	le	le	le	le	le	le	le	le	le	nr	nr	Conserved hypothetical protein.	0
Os02g0587800	LOC_Os02g37540.1	le	le	le	le	le	le	le	le	le	nr	nr	Virulence factor, pectin lyase fold family protein.	0
Os02g0588400		le	le	le	le	le	le	le	le	le	nr	nr	Similar to Fimbrin 1 (AtFIM1).	0
Os02g0589500	None	le	le	le	le	le	le	le	le	le	nr	nr	Hypothetical gene.	0
Os02g0589700	LOC_Os02g37700.1	le	le	le	le	le	le	nr	le	le	nr	nr	Lecithin:cholesterol/phospholipid:diacylglycerol acyltransferase domain containing protein.	0
Os02g0591500	LOC_Os02g37850.1,LOC_Os02g37850.2	le	le	le	le	le	le	le	le	le	nr	nr	Meiotic processes	OSD1
Os02g0593100	LOC_Os02g37990.1,LOC_Os02g38010.1	le	le	le	le	le	le	le	le	le	nr	nr	Similar to OSIGBa0106G07.12 protein.	DAO5
Os02g0593200		le	le	le	le	le	le	le	le	le	nr	nr	Similar to OSIGBa0106G07.12 protein.	DAO5
Os02g0595900	LOC_Os02g38230.1	le	le	le	le	le	le	le	le	le	nr	nr	Partner protein of NRT2, Activator for NRT2, High-affinity nitrate transport	NAR2.1
Os02g0596200	LOC_Os02g38260.1	le	le	le	le	le	le	le	le	le	nr	le	Putative GH5 cellulase, Regulation of seed setting rate, Promotion of fertilization	LSSR1
Os02g0597700	LOC_Os02g38410.1	le	nr	le	le	le	le	le	le	le	nr	nr	Ubiquitin domain containing protein.	0
Os02g0598200	LOC_Os02g38470.1	le	le	le	le	le	le	le	le	le	nr	nr	Transcriptional factor B3 domain containing protein.	0
Os02g0601400	LOC_Os02g38930.1	le	le	le	le	le	le	nr	le	le	nr	nr	Hypothetical protein.	0
Os02g0601500	LOC_Os02g38940.1	le	le	le	le	le	le	le	le	le	nr	nr	Cytochrome P450 family protein.	CYP71X14
Os02g0605400	LOC_Os02g39280.1	le	le	le	le	le	le	le	le	le	nr	nr	C2 calcium-dependent membrane targeting domain containing protein.	0
Os02g0607000	LOC_Os02g39420.1	le	le	le	le	le	le	le	le	le	nr	nr	Putative cyclin-F2-1.	0
Os02g0611000	LOC_Os02g39764.1	le	le	le	le	le	le	nr	nr	nr	le	le	Conserved hypothetical protein.	0
Os02g0614300	LOC_Os02g40070.1	le	le	le	le	le	le	le	le	le	nr	nr	Similar to ANT-like protein.	PLT3
Os02g0615400	LOC_Os02g40190.1	le	le	le	le	le	le	le	le	le	nr	le	Leucine-rich repeat domain containing protein.	0
Os02g0616100	LOC_Os02g40260.1	le	nr	le	le	le	le	le	le	le	le	nr	Similar to protein binding protein.	0
Os02g0616600	LOC_Os02g40330.1,LOC_Os02g40330.2,LOC_Os02g40330.3	le	le	le	le	le	le	le	le	le	nr	le	Conserved hypothetical protein.	0
Os02g0618700	LOC_Os02g40550.1	le	le	le	le	le	le	nr	le	le	nr	nr	Transmembrane receptor, eukaryota domain containing protein.	0
Os02g0623600	LOC_Os02g41480.1	le	le	le	nr	le	le	le	le	le	nr	nr	Similar to OSIGBa0145M07.8 protein.	WAK12
Os02g0626600	LOC_Os02g41670.1	le	le	le	le	le	le	le	le	le	nr	nr	Similar to Phenylalanine ammonia-lyase.	0
Os02g0629800	LOC_Os02g41904.1	le	le	le	le	le	le	le	le	le	nr	nr	Defensin-like protein, Antimicrobial peptide, Positive regulation of Cd accumulation in rice leaves, Mediation of Cd efflux from cytosol into extracellular spaces via chelation, Pathogen defense	CAL1
Os02g0630000	LOC_Os02g41910.1	le	le	le	le	le	le	le	le	le	nr	nr	F-box domain, cyclin-like domain containing protein.	0
Os02g0632100	LOC_Os02g42110.1	le	le	le	le	le	le	le	le	le	nr	le	Cell cycle-associated protein kinase	0
Os02g0634600	LOC_Os02g42300.1	le	le	le	le	le	le	le	le	le	nr	nr	Similar to predicted protein.	0
Os02g0635800	LOC_Os02g42380.1	le	le	le	le	le	le	le	le	le	nr	nr	Transcription factor, TCP domain containing protein.	0
Os02g0639300	LOC_Os02g42640.1	le	le	le	le	le	le	le	le	nr	nr	nr	Conserved hypothetical protein.	0
Os02g0639500	LOC_Os02g42650.1	le	le	le	le	le	le	le	le	le	nr	nr	Similar to Expansin-B16.	0
Os02g0639600	LOC_Os02g42660.1	le	le	le	le	le	le	le	le	le	nr	nr	Similar to MLD (Degenerative spermatocyte homolog 1, lipid desaturase) (Migration-inducing gene 15 protein) (Sphingolipid delta 4 desaturase protein DES1).	0
Os02g0640400		nr	nr	nr	nr	le	le	nr	le	nr	nr	nr	Similar to Membrane steroid binding protein 1 (AtMP1).	0
Os02g0640500	LOC_Os02g42780.1	le	le	le	le	le	le	le	le	le	nr	nr	Lectin receptor-like kinase, Mediation of salt sensitivity, Regulation of ethylene homeostasis	SIT1
Os02g0643200	LOC_Os02g42950.1,LOC_Os02g42950.2	le	le	le	le	le	le	le	le	le	nr	nr	Transcription factor, DNA-binding intermediate protein for SLR1, Modulation of gibberellin signaling pathway, Regulation of plant growth and development	YAB4
Os02g0645000	LOC_Os02g43120.1	le	le	le	le	le	le	le	le	le	nr	nr	Zinc finger, RING/FYVE/PHD-type domain containing protein.	0
Os02g0646900		le	le	le	le	le	le	le	le	le	nr	nr	Hypothetical protein.	0
Os02g0650300	LOC_Os02g43410.1,LOC_Os02g43410.2	le	le	le	le	le	le	le	le	le	nr	nr	Similar to Iron-phytosiderophore transporter YSL15.	YSL15
Os02g0650900	LOC_Os02g43470.1	le	le	le	le	le	le	le	le	le	le	nr	Similar to Glutamate dehydrogenase 2 (EC 1.4.1.3) (GDH 2).	GDH3
Os02g0658000	LOC_Os02g44040.1	le	le	le	le	le	le	le	le	le	nr	nr	Pleckstrin-like domain containing protein.	0
Os02g0658800	LOC_Os02g44108.1	nr	le	nr	nr	nr	nr	le	le	le	nr	nr	Beta-expansin.	EXPB11
Os02g0662000	LOC_Os02g44310.1	le	le	le	le	le	le	le	le	le	nr	nr	Root-specific RCc3 protein, Root system architecture, Salt tolerance	0
Os02g0662300	LOC_Os02g44340.1	le	le	le	le	le	le	le	le	le	nr	le	Conserved hypothetical protein.	0
Os02g0663900	LOC_Os02g44480.1,LOC_Os02g44490.1	le	le	le	le	le	le	le	le	le	nr	nr	Hypothetical conserved gene.	0
Os02g0665300	LOC_Os02g44590.1	le	le	le	le	le	le	le	le	le	nr	le	Peptidase S8, subtilisin-related domain containing protein.	0
Os02g0666600	LOC_Os02g44670.1	le	le	le	le	le	le	le	le	le	nr	nr	Harpin-induced 1 domain containing protein.	0
Os02g0668200	None	le	le	le	le	le	le	le	le	le	nr	nr	Similar to predicted protein.	GGPPS2
Os02g0672500	LOC_Os02g45100.1	le	le	le	le	nr	le	nr	le	nr	le	le	Similar to Mitochondrial import inner membrane translocase subunit tim23.	0
Os02g0673100	LOC_Os02g45160.1	le	le	le	le	le	le	le	le	le	nr	nr	Similar to ALMT3.	PAAB1-1
Os02g0676400	LOC_Os02g45380.1	le	le	le	le	le	le	le	le	le	nr	nr	Multi antimicrobial extrusion protein MatE family protein.	0
Os02g0676800	LOC_Os02g45420.1	nr	le	nr	le	le	le	le	le	le	nr	nr	Similar to Dehydration responsive element binding protein 1E (DREB1E protein).	ERF20
Os02g0678800	LOC_Os02g45570.1,LOC_Os02g45570.2	le	le	le	le	le	le	le	le	le	nr	nr	Transcriptional activator/repressor, Reguration of KNOX gene, Oskn2 (regulator of meristem function), Floral organogenesis	GRF10
Os02g0679700	LOC_Os02g45620.1	le	le	le	le	nr	le	nr	le	le	nr	nr	Protein of unknown function DUF623, plant domain containing protein.	0
Os02g0684100	LOC_Os02g45890.1	le	le	le	le	le	le	le	le	le	nr	nr	Sulfotransferase domain domain containing protein.	0
Os02g0684200		le	le	le	le	le	le	le	le	le	nr	nr	Conserved hypothetical protein.	0
Os02g0684900	LOC_Os02g45980.1	le	le	le	le	le	nr	le	le	le	nr	nr	Similar to Chromosome condensation regulator protein (Fragment).	0
Os02g0686800	LOC_Os02g46180.1	le	le	le	le	le	le	nr	le	le	nr	nr	Protein of unknown function DUF581 family protein.	0
Os02g0690300	None	le	le	le	le	le	le	le	le	le	nr	nr	Non-protein coding transcript.	0
Os02g0692100		le	le	le	le	le	le	le	le	le	nr	nr	Similar to RING finger family protein.	0
Os02g0692200		le	le	le	le	le	le	le	le	le	nr	nr	Similar to RING finger family protein.	0
Os02g0693800		le	le	le	le	le	le	le	le	le	nr	nr	Similar to P-glycoprotein ABCB5.	MDR11
Os02g0695200	LOC_Os02g46780.1	nr	nr	nr	nr	le	le	le	le	le	nr	nr	Similar to P-type R2R3 Myb protein (Fragment).	0
Os02g0698800	LOC_Os02g47060.1	le	le	le	le	le	le	le	le	le	nr	nr	WRKY transcription factor 66.	WRKY66
Os02g0699000	LOC_Os02g47090.1	le	le	le	le	le	le	le	le	le	nr	nr	Tonoplast localized low-affinity nitrate transporter, Nitrate accumulation and homeostasis	NPF7.2
Os02g0702300	LOC_Os02g47390.1	nr	le	le	le	le	le	le	le	le	nr	nr	Conserved hypothetical protein.	0
Os02g0706900	LOC_Os02g47780.1	le	le	nr	nr	le	le	nr	le	nr	nr	nr	Alpha/beta hydrolase family protein.	0
Os02g0708500	LOC_Os02g47890.1	le	le	le	le	le	le	nr	le	nr	le	le	Conserved hypothetical protein.	0
Os02g0710300	LOC_Os02g48060.1	le	le	le	le	le	le	le	le	le	nr	nr	ROOT HAIR DEFECTIVE-SIX LIKE (RSL) class I basic helix-loop-helix protein, bHLH transcription factor, Regulation of root hair development	0
Os02g0713700	LOC_Os02g48320.1,LOC_Os02g48320.2,LOC_Os02g48320.3	le	le	le	le	le	le	le	le	le	nr	nr	Protein of unknown function DUF296 domain containing protein.	0
Os02g0715000	LOC_Os02g48450.1	le	le	le	le	le	le	le	le	le	nr	nr	Similar to Cysteine proteinase.	0
Os02g0715200	LOC_Os02g48460.1	le	le	le	le	le	le	le	le	le	nr	le	Similar to 3-beta hydroxysteroid dehydrogenase/isomerase family protein.	0
Os02g0716800	LOC_Os02g48570.1,LOC_Os02g48570.2	le	le	le	le	le	le	le	le	le	nr	le	TGF-beta receptor, type I/II extracellular region family protein.	NRT1.5B
Os02g0718200		le	le	le	le	le	le	le	le	nr	nr	nr	Non-protein coding transcript.	AGP22
Os02g0719000	LOC_Os02g48730.1	le	le	le	le	le	le	le	le	le	nr	nr	Similar to Rho GDP-dissociation inhibitor 1 (Rho GDI-1) (AtRhoGDI1).	0
Os02g0720400	LOC_Os02g48850.1	le	le	le	le	le	nr	le	le	nr	nr	nr	Protein of unknown function DUF506, plant domain containing protein.	0
Os02g0721000	None	le	le	le	le	nr	le	le	le	le	le	le	Hypothetical protein.	ASPG1
Os02g0721100	LOC_Os02g48910.1	le	le	le	le	le	le	le	le	le	nr	nr	Similar to E2 ubiquitin-conjugating enzyme UbcH5B (Fragment).	0
Os02g0721200	LOC_Os02g48920.1	le	le	le	le	le	le	le	le	le	nr	nr	Ubiquitin-conjugating enzyme, E2 domain containing protein.	0
Os02g0722600	None	le	le	le	nr	le	nr	le	le	le	le	le	Non-protein coding transcript.	0
Os02g0724100	LOC_Os02g49240.1	le	le	le	le	le	le	le	le	le	nr	nr	Conserved hypothetical protein.	0
Os02g0724500	LOC_Os02g49260.1	le	le	le	le	le	le	le	le	le	nr	nr	Similar to transporter-related.	0
Os02g0725900	LOC_Os02g49410.1	le	le	le	le	le	le	le	le	le	nr	nr	Component of the NF-Y/HAP transcription factor complex, Regulation of endosperm development	HAP3K
Os02g0726000	LOC_Os02g49420.1	le	le	le	le	le	le	le	le	le	nr	nr	FAS1 domain domain containing protein.	FLA21
Os02g0727000		nr	nr	nr	nr	nr	le	nr	le	nr	nr	nr	Non-protein coding transcript.	0
Os02g0727400	None	le	le	le	le	le	le	le	le	le	nr	le	Hypothetical protein.	0
Os02g0732600	LOC_Os02g49986.1	le	le	le	le	le	le	le	le	le	nr	nr	Similar to Typical P-type R2R3 Myb protein (Fragment).	MYB20
Os02g0732800	LOC_Os02g50000.1	le	le	le	le	le	le	le	le	le	nr	nr	Similar to Anther-specific proline-rich protein APG.	GELP43
Os02g0739700	LOC_Os02g50630.1	le	le	le	le	le	le	le	le	le	nr	nr	E2F Family domain containing protein.	0
Os02g0740400	LOC_Os02g50690.1,LOC_Os02g50690.2	le	le	le	le	le	le	le	le	le	nr	nr	Lipase, GDSL domain containing protein.	GELP44
Os02g0742900	None	le	le	le	le	le	le	le	le	le	nr	nr	Similar to Kinesin-like protein.	0
Os02g0744200	LOC_Os02g51040.1	nr	le	nr	nr	le	le	le	le	le	nr	nr	Alpha-expansin OsEXPA5.	EXPA5
Os02g0744500		le	le	le	le	le	le	le	le	le	nr	nr	Alpha-expansin OsEXPA5.	EXPA5
Os02g0745300	None	le	le	le	le	le	le	nr	le	le	nr	nr	Conserved hypothetical protein.	0
Os02g0747900	LOC_Os02g51320.1	nr	nr	nr	le	le	le	le	le	le	nr	nr	Atypical basic helix-loop-helix protein, Control of cell elongation, Regulator of grain size and leaf angle	ILI5
Os02g0749100	None	nr	le	le	le	nr	nr	nr	nr	nr	nr	nr	Hypothetical gene.	0
Os02g0750800	LOC_Os02g51510.1	le	nr	nr	nr	nr	nr	nr	le	nr	le	le	Protein of unknown function DUF3049 domain containing protein.	0
Os02g0752200	LOC_Os02g51620.1	le	le	le	le	le	le	le	le	le	nr	nr	Similar to Beta-D-xylosidase.	0
Os02g0752300	LOC_Os02g51640.1	le	le	le	le	le	le	le	le	le	nr	nr	Conserved hypothetical protein.	0
Os02g0753400	LOC_Os02g51720.1	le	le	le	le	le	le	le	le	le	nr	nr	Conserved hypothetical protein.	0
Os02g0753500	LOC_Os02g51730.1	le	le	le	le	le	le	le	le	le	nr	nr	Tetratricopeptide-like helical domain containing protein.	0
Os02g0754400	LOC_Os02g51799.1	le	le	le	le	le	le	le	le	le	nr	nr	Hypothetical conserved gene.	0
Os02g0756600	LOC_Os02g52000.1	le	le	le	le	le	le	le	le	le	nr	nr	Similar to Phi-1 protein.	0
Os02g0757100	LOC_Os02g52040.1	le	le	le	le	le	le	le	le	le	nr	nr	Similar to Phi-1 protein.	PHI1
Os02g0762600	LOC_Os02g52490.1,LOC_Os02g52490.2	le	le	le	le	le	le	le	le	le	nr	nr	SG1 (SHORT GRAIN1)-related protein, Brassinosteroid signaling, Regulation of seed and panicle development	0
Os02g0762700		le	le	le	le	le	le	nr	le	le	nr	le	SG1 (SHORT GRAIN1)-related protein, Brassinosteroid signaling, Regulation of seed and panicle development	0
Os02g0762800	LOC_Os02g52510.1	le	le	le	le	le	le	le	le	le	nr	le	Recombinational repair protein, DNA repair and mitotic recombination	RAD54
Os02g0763800	LOC_Os02g52590.1	le	le	le	le	le	le	le	le	le	nr	nr	Xyloglucan fucosyltransferase domain containing protein.	0
Os02g0764200	LOC_Os02g52630.1	le	le	le	le	le	le	le	le	le	nr	nr	Similar to Xyloglucan fucosyltransferase-like [Oryza sativa (japonica cultivar-group)].	0
Os02g0765300		le	le	le	le	le	le	le	le	le	nr	le	Similar to Ethylene-responsive transcription factor 4 (Ethylene-responsive element binding factor 4) (Related to APETALA-2 protein 5) (EREBP-4) (AtERF4).	ERF103
Os02g0766900	LOC_Os02g52800.1	le	le	le	le	le	le	le	le	le	nr	nr	Similar to 1, 4-beta-D-mannan endohydrolase.	0
Os02g0767200	LOC_Os02g52830.1	le	le	le	le	le	le	le	le	le	nr	nr	Similar to predicted protein.	0
Os02g0767300	LOC_Os02g52840.1	nr	nr	nr	le	le	le	le	le	le	nr	nr	Flavonol synthase, Bifunctional 2-oxoglutarate-dependent dioxygenase	0
Os02g0767400	LOC_Os02g52850.1	le	le	le	le	le	le	le	le	le	nr	nr	S-Domain receptor like kinase-59, Partial S-domain containing protein, Response to submergence	0
Os02g0769700	LOC_Os02g53030.1	le	le	le	le	le	le	le	le	le	le	nr	Protein kinase, core domain containing protein.	RLCK84
Os02g0771400	LOC_Os02g53160.1	le	le	le	le	le	le	le	le	le	nr	nr	Protein-tyrosine phosphatase, SIW14-like domain containing protein.	0
Os02g0772000	LOC_Os02g53230.1	le	le	le	le	le	le	le	le	le	nr	nr	Similar to global transcription factor group.	0
Os02g0776600	LOC_Os02g53660.1	le	le	le	le	le	le	le	le	le	nr	nr	Hypothetical conserved gene.	BG3
Os02g0781900	LOC_Os02g54100.1	le	le	le	le	le	le	nr	le	nr	nr	nr	Conserved hypothetical protein.	0
Os02g0782800	None	le	le	le	le	le	le	le	le	le	nr	nr	Tetratricopeptide repeat domain-containing protein, Close ortholog of Arabidopsis BRU1, DNA repair, Determination of spikelet number	DES4
Os02g0782900	LOC_Os02g54180.1	le	le	le	le	le	le	le	le	le	nr	nr	Conserved hypothetical protein.	0
Os02g0783000	LOC_Os02g54190.1	le	le	le	le	le	le	le	le	le	nr	nr	Similar to Pectin methylesterase 5 (Fragment).	PME9
Os02g0784000		le	le	le	le	le	le	le	le	le	nr	nr	Lysine ketoglutarate reductase/saccharopine dehydrogenase, Lysine-degrading enzyme in developing grain	LKR/SDH
Os02g0784100	LOC_Os02g54280.1	nr	nr	nr	nr	le	le	nr	le	nr	nr	nr	Hypothetical conserved gene.	0
Os02g0785000	LOC_Os02g54370.1	le	le	le	le	le	le	le	le	le	nr	nr	Glycosyl transferase, family 31 protein.	0
Os02g0786300	LOC_Os02g54520.1	le	le	le	le	le	le	le	le	le	nr	nr	Serine-threonine/tyrosine-protein kinase domain containing protein.	0
Os02g0786500	LOC_Os02g54540.1	le	le	le	le	le	le	le	le	le	nr	nr	Similar to PR-1a pathogenesis related protein (Hv-1a) precursor.	PR1-21
Os02g0790600	LOC_Os02g54830.1	le	le	le	le	le	le	le	le	le	nr	nr	Similar to RING-H2 finger protein ATL1R (RING-H2 finger protein ATL8).	0
Os02g0791300	LOC_Os02g54870.1	le	le	le	le	le	le	le	le	le	nr	nr	Hypothetical conserved gene.	0
Os02g0793400	LOC_Os02g55040.1	le	le	le	le	le	le	le	le	nr	nr	nr	Domain of unknown function DUF1618 domain containing protein.	0
Os02g0795100	None	le	le	le	le	le	le	nr	le	le	nr	nr	Eukaryotic transcription factor, DNA-binding domain containing protein.	0
Os02g0795200	LOC_Os02g55190.1	le	le	le	le	le	le	le	le	nr	le	le	Conserved hypothetical protein.	0
Os02g0795600	LOC_Os02g55210.1	le	le	le	le	le	le	le	le	le	nr	le	Similar to protein binding / zinc ion binding.	NCA1B
Os02g0797100	LOC_Os02g55380.1	le	le	le	le	le	le	le	le	le	nr	nr	Similar to Dehydration responsive element binding protein 2B (DREB2B protein).	ERF127
Os02g0797300	LOC_Os02g55400.1	nr	nr	le	le	le	le	le	le	le	le	le	Similar to Plasma membrane H+-ATPase.	AHA6
Os02g0797400	LOC_Os02g55410.1,LOC_Os02g55410.2	le	le	le	le	le	le	le	le	le	nr	nr	MCM family protein.	MCM5
Os02g0800400	None	le	le	le	le	le	le	le	le	le	nr	nr	Conserved hypothetical protein.	0
Os02g0800700	LOC_Os02g55698.1	le	le	le	le	le	le	le	le	le	nr	nr	Conserved hypothetical protein.	0
Os02g0800900	None	le	le	le	le	le	le	le	le	le	nr	nr	Conserved hypothetical protein.	0
Os02g0801000	None	le	le	le	le	le	le	le	le	le	nr	nr	Conserved hypothetical protein.	0
Os02g0801100	None	le	le	le	le	le	le	le	le	le	nr	nr	Conserved hypothetical protein.	0
Os02g0801600	LOC_Os02g55810.1	le	le	le	le	le	le	le	le	le	nr	le	Hypothetical conserved gene.	0
Os02g0801700	LOC_Os02g55830.1	le	le	nr	le	le	le	le	le	le	nr	le	Zinc finger, BED-type predicted domain containing protein.	0
Os02g0803800	None	le	le	le	le	le	le	le	le	le	nr	nr	Peptidase S8 and S53, subtilisin, kexin, sedolisin domain containing protein.	0
Os02g0804100	LOC_Os02g56014.1	le	le	le	le	le	le	le	le	le	nr	nr	Similar to predicted protein.	RPS30
Os02g0806500	LOC_Os02g56260.1	le	le	le	le	le	le	le	le	le	nr	nr	Similar to Glycosyl transferase family 2 protein.	0
Os02g0806900	LOC_Os02g56300.1	le	le	le	le	le	le	le	le	nr	nr	nr	Pyridoxal phosphate-dependent transferase, major region, subdomain 1 domain containing protein.	0
Os02g0807200	None	le	le	le	le	le	le	le	le	nr	nr	nr	Similar to Protein kinase family protein.	WAK18
Os02g0808300	LOC_Os02g56420.1	nr	nr	le	le	le	le	le	le	le	nr	le	EGF domain containing protein.	WAK23
Os02g0809300	LOC_Os02g56490.1	le	le	le	le	le	le	le	le	le	nr	nr	Conserved hypothetical protein.	0
Os02g0810200	LOC_Os02g56540.1	le	le	le	nr	le	le	le	le	le	nr	nr	Kinesin-related protein, Regulation of cell division and plant development	STD1
Os02g0811800	LOC_Os02g56700.1	le	le	le	le	le	le	le	le	le	nr	nr	Similar to Cinnamoyl-CoA reductase (EC 1.2.1.44).	CCR10
Os02g0812000	LOC_Os02g56720.2	le	le	le	le	le	le	le	le	le	nr	nr	NAD(P)-binding domain containing protein.	CCR11
Os02g0812500	LOC_Os02g56750.1	le	le	le	le	le	le	le	le	le	nr	nr	Cyclin-like F-box domain containing protein.	0
Os02g0812600	LOC_Os02g56760.1	le	le	le	le	le	nr	le	le	le	nr	nr	F-box domain, cyclin-like domain containing protein.	0
Os02g0813600	LOC_Os02g56860.1	le	le	nr	le	le	le	le	le	le	le	le	Thiolase-like, subgroup domain containing protein.	0
Os02g0815100	LOC_Os02g57000.1	le	le	le	le	le	le	le	le	le	nr	le	C2 membrane targeting protein domain containing protein.	0
Os02g0816000	LOC_Os02g57090.1	le	le	le	le	le	le	le	le	le	nr	nr	C2 domain containing protein.	0
Os02g0820200	LOC_Os02g57460.1	le	le	le	le	le	le	le	le	le	nr	nr	Zinc finger, RING/FYVE/PHD-type domain containing protein.	0
Os02g0820500	LOC_Os02g57490.1	le	le	le	le	le	le	le	le	le	nr	nr	LOB (Lateral Organ Boundaries) domain-like protein, Glume formation	DH1
Os02g0820800	LOC_Os02g57520.1	le	le	le	le	le	le	le	le	le	nr	nr	AT-hook DNA binding protein, AHL family protein, Tapetal programmed cell death, Pollen wall development	PTC2
Os02g0824000	LOC_Os02g57800.1	le	le	le	le	le	le	le	le	le	nr	nr	Hypothetical conserved gene.	0
Os02g0826700	LOC_Os02g58040.1	le	le	le	le	le	le	le	le	le	nr	nr	F-box domain, cyclin-like domain containing protein.	0
Os02g0829100	LOC_Os02g58220.1	le	le	le	le	le	le	le	le	le	nr	nr	32-kDa subunit of replication protein A	0
Os02g0831400	LOC_Os02g58470.1	le	le	le	le	le	le	le	le	le	nr	nr	Similar to SKIP interacting protein 16.	0
Os02g0832000	LOC_Os02g58520.1	le	le	le	le	le	le	le	le	nr	nr	nr	Similar to Calmodulin-like-domain protein kinase CPK2.	CDPK6
Os02g0833900	LOC_Os02g58720.1,LOC_Os02g58720.2,LOC_Os02g58720.3	le	le	le	le	le	le	le	le	le	nr	nr	Similar to Class III peroxidase 32.	0
Os03g0102300	LOC_Os03g01240.1	le	le	le	le	le	le	le	le	le	nr	nr	Hypothetical conserved gene.	0
Os03g0102500	LOC_Os03g01260.1	le	le	le	le	le	le	le	le	le	nr	nr	Similar to Beta-expansin precursor (Fragment).	EXPB8
Os03g0103000	LOC_Os03g01290.1	le	le	le	le	le	le	le	le	le	le	nr	Similar to Nitrate transporter.	NRT1.1C
Os03g0103100	LOC_Os03g01300.1	le	le	le	le	le	le	le	le	le	nr	nr	Similar to Physical impedance induced protein.	0
Os03g0106100	None	le	le	le	le	le	le	le	le	le	nr	nr	Non-protein coding transcript.	0
Os03g0106300	LOC_Os03g01590.1,LOC_Os03g01590.2	le	le	le	le	le	le	le	le	le	nr	nr	Coiled-coil protein, Homologous chromosome pairing in meiosis	PAIR1
Os03g0106500	LOC_Os03g01610.1	le	le	le	le	le	le	nr	le	le	le	le	Beta-expansin precursor (Beta-expansin 1).	EXPB1A
Os03g0106700	LOC_Os03g01630.1	le	le	le	le	le	le	nr	le	le	le	le	Expansin-B13.	EXPB13
Os03g0106900	LOC_Os03g01650.1	le	le	le	le	le	le	nr	le	le	le	le	Beta-expansin precursor (Beta-expansin 1).	EXPB1B
Os03g0107300	LOC_Os03g01700.1	le	le	le	le	le	le	le	le	le	nr	nr	Anion transporter, Silicon efflux transporter, Arsenic species (As) uptake	LSI2
Os03g0108400	LOC_Os03g01810.1	le	le	le	le	le	le	le	le	le	nr	le	Similar to Charged multivesicular body protein 3.	0
Os03g0109000	LOC_Os03g01870.1	le	le	le	nr	nr	le	le	le	le	le	le	Similar to NAC domain protein.	NAC55
Os03g0111300	LOC_Os03g02050.1	nr	le	nr	le	le	nr	le	le	le	nr	nr	Nonspecific lipid-transfer protein 2 (nsLTP2) (7 kDa lipid transfer protein).	LTP2
Os03g0111600	LOC_Os03g02090.1	le	nr	nr	nr	nr	nr	le	le	le	nr	nr	Protein of unknown function DUF1618 domain containing protein.	0
Os03g0113200	LOC_Os03g02210.1	le	le	le	le	le	le	le	le	le	nr	le	Protein of unknown function DUF295 family protein.	0
Os03g0115000	LOC_Os03g02400.1	nr	le	nr	le	le	le	le	le	le	nr	nr	Cupredoxin domain containing protein.	ENODL10
Os03g0115800	LOC_Os03g02470.1,LOC_Os03g02470.2,LOC_Os03g02470.3	le	le	le	le	le	le	le	le	le	nr	le	Conserved hypothetical protein.	0
Os03g0117600		nr	nr	nr	nr	le	le	nr	le	nr	nr	nr	Non-protein coding transcript.	0
Os03g0119100	LOC_Os03g02740.1	le	le	le	le	le	le	le	le	le	nr	nr	Similar to Phospholipase D beta 2.	PLDbeta2
Os03g0119600	None	le	le	le	le	le	le	nr	le	le	nr	nr	Hypothetical protein.	0
Os03g0120600		le	le	le	le	le	le	le	le	le	nr	nr	Non-protein coding transcript.	0
Os03g0121300	LOC_Os03g02939.1	le	le	le	le	le	le	le	le	le	nr	nr	Similar to Peroxidase 5.	0
Os03g0123500	LOC_Os03g03164.1,LOC_Os03g03164.2,LOC_Os03g03164.3	le	le	le	le	le	le	le	le	le	nr	nr	Class II KNOX-like homeobox protein, Regulation of cell expansion and wall thickening	KNAT7
Os03g0124100	LOC_Os03g03270.1,LOC_Os03g03270.2	le	le	le	le	le	le	le	le	le	nr	nr	Protein of unknown function DUF604 domain containing protein.	0
Os03g0127200		le	le	le	le	le	le	le	le	le	nr	nr	Hypothetical gene.	0
Os03g0127700	LOC_Os03g03570.2	le	le	le	le	le	le	le	le	le	nr	nr	Serine/threonine protein kinase-related domain containing protein.	0
Os03g0129500		le	le	le	le	le	le	le	le	le	nr	le	Similar to EST AU078206(E20111) corresponds to a region of the predicted gene.	0
Os03g0133100	LOC_Os03g04080.1	le	le	le	le	le	le	le	le	le	nr	nr	Conserved hypothetical protein.	0
Os03g0134900	LOC_Os03g04220.1	le	le	le	le	le	le	le	le	le	nr	nr	Similar to Glutathione S-transferase GSTF14 (Fragment).	GSTF14
Os03g0135100	LOC_Os03g04240.1	le	le	le	le	le	le	le	le	le	nr	nr	Glutathione S-transferase GSTF15.	GSTF15
Os03g0138500	LOC_Os03g04550.1	le	le	le	le	le	le	le	le	le	nr	nr	Conserved hypothetical protein.	0
Os03g0141800	LOC_Os03g04840.1	le	le	le	le	le	le	le	le	le	nr	le	Protein of unknown function DUF594 domain containing protein.	0
Os03g0142300		le	le	le	le	le	le	nr	le	nr	nr	nr	Protein of unknown function DUF594 domain containing protein.	0
Os03g0144300	LOC_Os03g05060.1,LOC_Os03g05060.2	le	le	le	le	le	le	le	le	le	nr	nr	Similar to Xyloglucan galactosyltransferase KATAMARI 1 (EC 2.4.1.-) (MURUS3 protein).	0
Os03g0144500	LOC_Os03g05070.1	le	le	le	le	le	le	le	le	le	nr	nr	Similar to Xyloglucan galactosyltransferase KATAMARI 1 (EC 2.4.1.-) (MURUS3 protein).	0
Os03g0145300	LOC_Os03g05180.1	le	le	le	le	le	le	le	le	le	nr	nr	Glycosyl transferase, family 14 domain containing protein.	0
Os03g0148000	LOC_Os03g05440.1	le	le	le	le	le	le	le	le	le	nr	nr	Protein of unknown function DUF677 family protein.	0
Os03g0148300	LOC_Os03g05450.1	le	le	le	le	le	le	le	le	le	nr	nr	Hypothetical conserved gene.	0
Os03g0149000	LOC_Os03g05500.1	le	le	le	le	le	le	le	le	le	nr	nr	Similar to LOB domain protein 31.	CRL1L1
Os03g0150500	LOC_Os03g05610.1	le	le	le	le	le	le	le	le	le	nr	nr	Similar to Phosphate transporter 6.	PT12
Os03g0151000	None	le	le	le	le	le	le	le	le	le	nr	nr	Conserved hypothetical protein.	0
Os03g0152300	LOC_Os03g05770.1	le	le	le	le	le	le	le	le	le	nr	le	Haem peroxidase family protein.	0
Os03g0155300	LOC_Os03g06000.1	le	le	le	le	le	le	le	le	le	nr	nr	Similar to Alpha-expansin precursor.	EXPA12
Os03g0155900	LOC_Os03g06040.1	le	le	le	le	le	le	le	le	le	nr	nr	Alpha-expansin OsEXPA18.	EXPA18
Os03g0156800		le	le	le	le	le	le	le	le	le	nr	le	Zebra-necrosis like protein, Nickel/cobalt transporter, high-affinity domain containing protein	0
Os03g0159600	LOC_Os03g06360.1,LOC_Os03g06360.2	le	le	le	le	le	le	le	le	nr	nr	nr	Similar to Rab28 protein.	LEA30
Os03g0162300	LOC_Os03g06674.1	le	le	le	le	le	le	nr	le	le	nr	nr	Conserved hypothetical protein.	0
Os03g0162400	None	le	le	le	le	le	le	le	le	le	nr	nr	Hypothetical protein.	0
Os03g0162800	LOC_Os03g06705.1	le	le	le	le	le	le	le	le	le	nr	nr	Similar to Beta-ketoacyl-CoA-synthase.	0
Os03g0165000	LOC_Os03g06900.1	le	le	le	le	le	le	le	le	le	nr	nr	Topoisomerase 3 alpha, Regulation of meiotic recombination	0
Os03g0166300		nr	nr	nr	nr	le	le	le	le	le	nr	le	Similar to Oxidoreductase.	0
Os03g0166600	LOC_Os03g07050.1,LOC_Os03g07060.1	le	le	le	le	le	le	nr	nr	nr	le	le	Similar to ER glycerol-phosphate acyltransferase.	0
Os03g0168500	LOC_Os03g07226.1,LOC_Os03g07226.2	le	le	le	le	le	le	le	le	le	nr	nr	Hypothetical conserved gene.	0
Os03g0169200		le	le	le	le	le	le	le	le	le	nr	nr	Ribulose-phosphate 3-epimerase, chloroplast precursor (EC 5.1.3.1) (Pentose-5-phosphate 3-epimerase) (PPE) (RPE) (R5P3E).	0
Os03g0171300	LOC_Os03g07510.1,LOC_Os03g07510.2	le	le	le	le	le	le	le	le	le	nr	nr	Atypical non-DNA-binding bHLH protein, Inhibitor of a typical bHLH, Positive regulation of grain length and weight	ILI6
Os03g0171700	LOC_Os03g07540.1	le	le	le	le	le	le	le	le	le	nr	nr	Basic helix-loop-helix dimerisation region bHLH domain containing protein.	ILI3
Os03g0172200	LOC_Os03g07600.1	le	le	le	le	le	le	nr	le	le	le	le	Mo25-like domain containing protein.	0
Os03g0172400	LOC_Os03g07620.1	le	le	le	le	le	le	le	le	le	nr	nr	Proteinase inhibitor I25, cystatin, conserved region domain containing protein.	0
Os03g0174400	LOC_Os03g07830.1	le	le	le	le	le	le	le	le	le	nr	nr	Hypothetical conserved gene.	ERF41
Os03g0178300	LOC_Os03g08090.1,LOC_Os03g08090.2	le	le	le	le	le	le	nr	le	nr	le	le	Hypothetical conserved gene.	0
Os03g0183900	LOC_Os03g08560.1	le	le	le	le	le	le	le	le	le	nr	nr	Similar to Plasma membrane H+-ATPase.	AHA9
Os03g0184500	LOC_Os03g08620.1	le	le	le	le	le	le	le	le	le	nr	nr	Transcriptional factor B3 family protein.	0
Os03g0185400	LOC_Os03g08690.1	le	le	le	le	le	le	le	le	le	nr	nr	Protein of unknown function DUF1677, Oryza sativa family protein.	0
Os03g0185700	LOC_Os03g08720.1	le	le	le	le	le	le	le	le	le	nr	nr	Transferase family protein.	0
Os03g0186900	LOC_Os03g08790.1	le	le	le	le	le	le	le	le	le	nr	nr	Aspartic proteinase, Promotion of programmed cell death	RADC1
Os03g0187800	LOC_Os03g08880.1	le	le	le	le	le	le	le	le	le	nr	nr	Purine permease, Modulation of cytokinin distribution, Regulation of plant height and grain weight	PUP1
Os03g0193400	LOC_Os03g09810.1	le	le	le	le	le	le	le	le	le	le	nr	Similar to polyamine oxidase precursor.	PAOA
Os03g0195500	LOC_Os03g09940.1	le	le	le	le	le	le	le	le	le	nr	nr	Similar to Sulfate permease (Fragment).	SULTR2;1
Os03g0195800	LOC_Os03g09970.1,LOC_Os03g09970.2,LOC_Os03g09970.3,LOC_Os03g09970.4	le	le	le	le	le	le	le	le	le	nr	nr	Similar to Sulfate transporter (Fragment).	SULTR1;1
Os03g0196000	LOC_Os03g09980.1	le	le	le	le	le	le	le	le	le	nr	nr	Similar to Sulfate transporter.	SULTR1;2
Os03g0200400	LOC_Os03g10334.1	le	le	le	le	le	le	le	le	le	nr	nr	Conserved hypothetical protein.	0
Os03g0200900		le	le	le	le	le	nr	le	le	le	nr	le	ARF/SAR superfamily domain containing protein.	0
Os03g0204500	LOC_Os03g10710.1	le	le	le	le	le	le	le	le	le	nr	nr	Conserved hypothetical protein.	0
Os03g0207700	LOC_Os03g10970.1	le	le	le	le	le	le	nr	le	nr	nr	nr	Similar to Ribonuclease.	0
Os03g0208400		le	le	le	le	le	le	nr	le	nr	le	le	Similar to retinoblastoma-binding protein-like.	0
Os03g0209800	LOC_Os03g11140.1,LOC_Os03g11140.2,LOC_Os03g11140.3,LOC_Os03g11140.4	le	le	le	le	le	le	le	le	nr	nr	nr	RhoGAP domain containing protein.	0
Os03g0211200		le	le	le	le	le	le	nr	le	nr	le	nr	Zinc finger, RING/FYVE/PHD-type domain containing protein.	0
Os03g0211800	LOC_Os03g11330.1	le	le	le	le	le	le	le	le	le	nr	le	Galacturonosyltransferase, glycosyltransferase family 8 (GT8) protein, Salt and cold stress response	GAUT21
Os03g0212300	LOC_Os03g11370.1	le	le	le	le	le	le	le	le	le	nr	nr	Transcriptional factor B3 family protein.	0
Os03g0212600	LOC_Os03g11400.1,LOC_Os03g11400.2	le	le	le	le	le	le	le	le	le	nr	nr	Targeting for Xklp2 family protein.	0
Os03g0214100	LOC_Os03g11540.1	le	le	le	le	le	le	le	le	le	nr	nr	Replication protein A 70kDa subunit b	RPA1
Os03g0216300	LOC_Os03g11690.1,LOC_Os03g11690.2	le	le	le	le	le	le	nr	le	nr	nr	nr	Hypothetical conserved gene.	0
Os03g0226800	LOC_Os03g12570.1	le	le	le	le	le	le	nr	le	le	le	le	Similar to Cytosine-specific methyltransferase.	CMT1
Os03g0230000	None	le	le	le	le	le	le	nr	le	nr	nr	nr	Non-protein coding transcript.	0
Os03g0232200	LOC_Os03g12950.1	le	le	le	le	le	le	le	le	le	nr	nr	Similar to BABY BOOM.	PLT9
Os03g0233200	LOC_Os03g13070.1	le	le	le	le	le	le	le	le	le	nr	nr	Similar to Thaumatin-like protein; 23251-22305.	0
Os03g0233800	LOC_Os03g13130.1,LOC_Os03g13130.2,LOC_Os03g13130.3	le	le	le	le	le	le	le	le	le	nr	nr	Protein of unknown function DUF547 domain containing protein.	0
Os03g0234000	LOC_Os03g13150.1	le	le	le	le	le	le	le	le	le	nr	nr	Non-symbiotic hemoglobin 3 (rHb3) (ORYsa GLB1c).	Hb3
Os03g0234100	LOC_Os03g13160.1	le	le	le	le	le	le	le	le	le	nr	nr	Similar to Non-symbiotic hemoglobin 4 (rHb4) (ORYsa GLB1d).	Hb4
Os03g0234900	LOC_Os03g13200.1	le	le	le	le	le	le	le	le	le	nr	nr	Similar to Peroxidase (EC 1.11.1.7).	0
Os03g0242400		nr	le	nr	le	le	le	le	le	le	nr	le	Non-protein coding transcript.	0
Os03g0242900	LOC_Os03g13930.1	le	le	le	le	le	le	nr	le	nr	nr	nr	Similar to SBT2 protein (Subtilisin-like protease).	0
Os03g0244600	LOC_Os03g14080.1	le	le	le	le	le	le	le	le	le	nr	nr	Similar to auxin transporter-like protein 3.	0
Os03g0245800	LOC_Os03g14180.1	le	le	le	le	le	le	le	le	le	nr	nr	Similar to Heat shock protein 26.	HSP26
Os03g0246100	LOC_Os03g14210.1	le	le	le	le	le	le	le	le	le	nr	nr	Glycoside hydrolase, family 17 protein.	0
Os03g0248500	LOC_Os03g14440.1	le	le	le	le	le	le	le	le	le	nr	nr	Cupredoxin domain containing protein.	0
Os03g0251000	LOC_Os03g14654.1	nr	nr	nr	le	le	le	le	le	le	nr	le	Plant lipid transfer protein/seed storage/trypsin-alpha amylase inhibitor domain containing protein.	0
Os03g0251300		nr	nr	le	le	le	le	nr	nr	le	le	le	Plant lipid transfer protein/seed storage/trypsin-alpha amylase inhibitor domain containing protein.	0
Os03g0253400		le	le	le	le	le	le	nr	le	le	nr	nr	Similar to WAG1; kinase.	WAG
Os03g0253600	LOC_Os03g14880.1	le	le	le	le	le	le	le	le	le	nr	le	Conserved hypothetical protein.	0
Os03g0256800	LOC_Os03g15180.1	le	le	nr	le	le	le	le	le	le	nr	le	Similar to RhoGAP domain containing protein, expressed.	0
Os03g0259400	LOC_Os03g15360.1	le	le	le	le	le	le	le	le	le	nr	nr	Similar to Leucoanthocyanidin reductase (EC 1.17.1.3) (Leucocyanidin reductase).	LAR
Os03g0260600	LOC_Os03g15440.1	le	le	le	le	le	le	le	le	le	nr	nr	Helix-loop-helix DNA-binding domain containing protein.	0
Os03g0262000	LOC_Os03g15550.1	le	le	le	le	le	le	le	le	le	nr	nr	Similar to AtPIP5K1.	0
Os03g0263000	LOC_Os03g15660.1	le	le	le	le	le	le	le	le	le	nr	nr	Similar to TINY-like protein.	ERF9
Os03g0269300	LOC_Os03g16260.1	le	le	le	le	le	le	le	le	le	nr	nr	Hypothetical conserved gene.	0
Os03g0271800	None	le	le	le	le	le	le	le	le	le	le	nr	Hypothetical protein.	0
Os03g0273200	LOC_Os03g16610.1	nr	nr	nr	le	le	le	le	le	le	nr	nr	Similar to Laccase (EC 1.10.3.2).	LAC11
Os03g0275100	LOC_Os03g16760.1	le	le	le	le	le	le	le	le	le	nr	nr	Similar to TA11 protein (Fragment).	0
Os03g0275800	None	le	le	le	le	le	le	le	le	le	nr	le	Hypothetical protein.	0
Os03g0276800	LOC_Os03g16880.1	le	le	le	le	le	le	le	le	nr	nr	le	Heat shock protein Hsp70 family protein.	0
Os03g0277000	LOC_Os03g16900.1	nr	le	le	le	le	le	le	le	le	nr	nr	GDP dissociation inhibitor, Negative regulator for Rab, Negative feedback between Rab GDP-GTP cycle and MAPK pathways	0
Os03g0277700	LOC_Os03g16960.1	le	le	le	le	le	le	le	le	le	nr	nr	Protein of unknown function DUF26 domain containing protein.	0
Os03g0280700	LOC_Os03g17210.1,LOC_Os03g17210.2	le	le	le	le	le	le	le	le	le	nr	nr	Hypothetical conserved gene.	0
Os03g0284700	None	le	le	le	le	le	le	le	le	le	nr	nr	Conserved hypothetical protein.	0
Os03g0288900	LOC_Os03g17960.1	le	le	le	le	le	le	le	le	le	nr	nr	Hypothetical protein.	0
Os03g0289300	LOC_Os03g18000.1,LOC_Os03g18010.1	nr	le	nr	le	le	le	le	le	le	le	le	Similar to Phosphoinositide-specific phospholipase C.	PLC2
Os03g0291200	LOC_Os03g18120.1	le	le	le	le	le	le	le	le	le	nr	nr	Protein of unknown function DUF231, plant domain containing protein.	XOAT8
Os03g0293600	LOC_Os03g18230.1	le	le	le	le	nr	nr	nr	nr	nr	nr	nr	Hypothetical protein.	0
Os03g0294300		le	le	le	le	le	le	le	le	le	nr	nr	Similar to F2KP (FRUCTOSE-2, 6-BISPHOSPHATASE); fructose-2, 6-bisphosphate 2-phosphatase.	0
Os03g0296000	LOC_Os03g18480.1	le	le	le	le	le	le	le	le	nr	le	le	Rice ortholog of Arabidopsis TDF1, A member of the R2R3 MYB family, Essential regulator for tapetum programmed cell death, Tapetum development	TDF1
Os03g0296500	LOC_Os03g18520.1	nr	nr	le	le	le	le	le	le	le	nr	nr	Similar to Glycosyl hydrolases family 17 protein, expressed.	0
Os03g0297800	LOC_Os03g18630.1	le	le	le	le	le	le	le	le	le	nr	nr	Similar to Leucine Rich Repeat family protein, expressed.	0
Os03g0297900	LOC_Os03g18640.1	le	le	le	le	le	le	le	le	le	nr	nr	Similar to laccase 90c.	LAC12
Os03g0301000		le	le	le	le	le	le	le	le	le	le	nr	Similar to Transferase, transferring glycosyl groups.	GATL8
Os03g0301600	LOC_Os03g18960.1	le	le	le	le	le	le	le	le	le	nr	nr	Conserved hypothetical protein.	0
Os03g0301700	LOC_Os03g18970.1	le	le	le	le	le	le	le	le	le	nr	nr	Similar to Calmodulin-binding protein phosphatase.	0
Os03g0301900	LOC_Os03g18990.1	nr	nr	nr	nr	nr	nr	nr	le	nr	nr	nr	Similar to Plastidic phosphate translocator-like protein1.	0
Os03g0302800	LOC_Os03g19070.1	le	le	le	le	le	le	le	le	le	le	nr	Similar to Long cell-linked locus protein.	0
Os03g0304100	LOC_Os03g19170.1	le	le	le	le	le	le	le	le	le	nr	nr	Conserved hypothetical protein.	0
Os03g0306100	LOC_Os03g19330.1	le	le	le	le	le	le	le	le	le	nr	nr	Galactosyl transferase family protein.	0
Os03g0306400	LOC_Os03g19350.1	le	le	le	le	le	le	le	le	le	nr	nr	Similar to Lon protease homolog, mitochondrial.	0
Os03g0307300	LOC_Os03g19427.1	le	le	le	le	le	le	le	le	le	nr	nr	Nicotianamine synthase 1 (EC 2.5.1.43) (S-adenosyl-L-methionine:S- adenosyl-L-methionine:S-adenosyl-methionine 3-amino-3- carboxypropyltransferase 1) (OsNAS1).	NAS1
Os03g0307500	None	nr	le	le	le	le	le	nr	le	le	nr	nr	Hypothetical protein.	0
Os03g0309400	LOC_Os03g19610.1	le	le	le	le	le	le	nr	le	le	le	le	Pectin methyl esterase, Pollen development	PME1
Os03g0310900	None	le	le	le	le	le	le	le	le	le	nr	nr	Conserved hypothetical protein.	0
Os03g0313100	LOC_Os03g19900.1	le	le	le	le	le	le	le	le	le	nr	nr	Similar to ANT-like protein.	AP2/EREBP86
Os03g0314500	LOC_Os03g19990.1	le	le	le	le	le	le	le	le	le	nr	nr	Hypothetical conserved gene.	0
Os03g0318400	LOC_Os03g20290.1	nr	le	le	le	le	le	nr	le	nr	nr	nr	Peptidase A1 domain containing protein.	0
Os03g0320800	LOC_Os03g20450.1	le	le	le	le	le	le	le	le	le	nr	nr	Similar to Leucine Rich Repeat family protein, expressed.	0
Os03g0325600	LOC_Os03g20910.1,LOC_Os03g20910.2	le	le	le	le	le	le	le	le	le	nr	nr	Homeodomain-like containing protein.	WOX6
Os03g0325700	LOC_Os03g20920.1	le	le	le	le	le	le	le	le	le	nr	nr	Homeodomain-like containing protein.	WOX6
Os03g0326100	LOC_Os03g20949.1,LOC_Os03g20949.2	le	le	le	le	le	le	le	le	le	nr	le	Phospholipid-transporting ATPase 1 (EC 3.6.3.1) (Aminophospholipid flippase 1).	0
Os03g0328100	LOC_Os03g21090.1	nr	nr	nr	nr	nr	nr	nr	le	le	nr	nr	Similar to Axi 1 (Auxin-independent growth promoter)-like protein.	0
Os03g0328300	LOC_Os03g21110.1	le	le	le	le	le	le	le	le	le	nr	nr	Hypothetical conserved gene.	0
Os03g0330200	LOC_Os03g21260.1	le	le	le	le	le	le	le	le	le	nr	le	2, 3-bisphosphoglycerate-independent phosphoglycerate mutase (EC 5.4.2.1) (Phosphoglyceromutase) (BPG-independent PGAM) (PGAM-I).	0
Os03g0335100	LOC_Os03g21700.1	le	le	le	le	le	le	le	le	le	nr	nr	Zinc finger, RING/FYVE/PHD-type domain containing protein.	0
Os03g0335500	LOC_Os03g21730.1	nr	le	le	le	le	le	le	le	le	nr	nr	Protein kinase, core domain containing protein.	0
Os03g0337000	LOC_Os03g21880.1	le	le	le	le	le	le	nr	le	le	le	le	Conserved hypothetical protein.	THI28
Os03g0339300	LOC_Os03g22010.1,LOC_Os03g22010.2,LOC_Os03g22010.3,LOC_Os03g22010.4	le	le	le	le	le	le	le	le	le	le	nr	Similar to Peroxidase (EC 1.11.1.7).	0
Os03g0339400	LOC_Os03g22020.1	le	le	le	le	le	le	le	le	le	nr	nr	Haem peroxidase, plant/fungal/bacterial family protein.	0
Os03g0340300	None	le	le	le	le	le	le	le	le	le	nr	le	Hypothetical protein.	0
Os03g0347100		le	le	le	le	le	le	le	le	le	nr	le	Conserved hypothetical protein.	0
Os03g0347700	LOC_Os03g22600.1	le	le	le	le	le	le	le	le	le	nr	nr	Protein containing a Bric-a-Brac/Tramtrack/Broad (BTB) complex and an NPH3domain (BTBN), Regulation of auxin transport	WIN1
Os03g0349100		le	le	le	le	le	le	le	le	le	nr	nr	Nucleoporin interacting component family protein.	0
Os03g0349700	None	le	le	le	le	le	le	le	le	le	nr	nr	Conserved hypothetical protein.	0
Os03g0349800		nr	nr	le	le	le	le	le	le	le	le	le	Conserved hypothetical protein.	0
Os03g0355000		nr	nr	nr	nr	le	le	le	nr	le	nr	nr	Domain of unknown function DUF834 domain containing protein.	0
Os03g0359600	LOC_Os03g24510.1	le	le	le	le	le	le	le	le	le	nr	nr	Similar to Avr9/Cf-9 rapidly elicited protein 231.	GATL3
Os03g0363600	LOC_Os03g24870.1	le	le	le	le	le	le	le	le	le	nr	nr	Similar to Sugar transporter-like protein.	0
Os03g0365000	LOC_Os03g24960.1,LOC_Os03g25000.1	le	le	le	nr	le	le	le	le	le	le	le	Similar to GDSL-like Lipase/Acylhydrolase family protein.	GELP47
Os03g0365800	LOC_Os03g25030.1	le	le	le	le	le	le	le	le	le	nr	nr	Lipase, GDSL domain containing protein.	GELP49
Os03g0365900	LOC_Os03g25040.1,LOC_Os03g25040.2	le	le	le	le	le	le	le	le	le	nr	nr	Similar to GDSL-like Lipase/Acylhydrolase family protein.	GELP50
Os03g0366100	LOC_Os03g25060.1	le	le	le	le	le	le	le	le	le	nr	nr	Similar to OSIGBa0132E09-OSIGBa0108L24.9 protein.	0
Os03g0368000	LOC_Os03g25280.1	le	le	le	le	le	le	le	le	le	nr	nr	Similar to Peroxidase 1.	0
Os03g0368300	LOC_Os03g25300.1	le	le	le	le	le	le	le	le	le	nr	nr	Similar to Peroxidase 1.	0
Os03g0368600		le	le	le	le	le	le	le	le	le	nr	nr	Hypothetical protein.	0
Os03g0368900	LOC_Os03g25330.1	nr	nr	nr	nr	le	le	le	le	le	nr	nr	Haem peroxidase family protein.	0
Os03g0369000	LOC_Os03g25340.1	le	le	le	le	le	le	le	le	le	nr	nr	Similar to Peroxidase 1.	0
Os03g0369200		le	le	le	le	le	le	le	le	le	nr	nr	Lipid transfer protein, Regulation of seed development and germination, Regulation of seed quality	0
Os03g0370200	LOC_Os03g25420.1	le	le	le	le	le	le	le	le	le	le	nr	Similar to predicted protein.	0
Os03g0370800	LOC_Os03g25470.1	le	le	le	le	le	le	le	le	le	nr	nr	Ctr copper transporter family protein.	COPT3
Os03g0374500	LOC_Os03g25760.1	le	le	le	le	le	le	le	le	le	nr	nr	Similar to calmodulin-binding family protein.	0
Os03g0377400		le	le	le	le	le	le	le	le	le	nr	le	Conserved hypothetical protein.	0
Os03g0381100	LOC_Os03g26440.1	le	le	le	le	le	nr	le	le	le	nr	nr	Similar to Pseudouridylate synthase.	0
Os03g0383600	LOC_Os03g26620.1	le	le	le	le	le	le	le	le	nr	nr	nr	Thiolase-like, subgroup domain containing protein.	0
Os03g0388600	LOC_Os03g27090.1	le	le	le	le	le	le	le	le	le	nr	nr	Hypothetical conserved gene.	0
Os03g0396000	LOC_Os03g27850.1	le	le	le	le	le	le	le	le	le	nr	nr	Conserved hypothetical protein.	0
Os03g0397600	LOC_Os03g27980.1	le	le	le	le	le	le	le	le	le	nr	nr	Glycoside hydrolase, family 17 protein.	0
Os03g0399700		le	le	le	le	le	le	nr	le	le	nr	nr	Non-protein coding transcript.	0
Os03g0405600		le	le	le	le	le	le	le	le	le	nr	nr	Conserved hypothetical protein.	0
Os03g0407400	None	le	le	le	le	le	le	le	le	le	nr	nr	Protein with plant-specific organ size regulation (OSR) domain, transmembrane region, TNFR/NGFR family cysteine-rich domain and VWFC module, Regulator of grain size and organ size	LK3
Os03g0409600	LOC_Os03g29584.1	le	le	le	le	le	le	le	le	le	nr	nr	Conserved hypothetical protein.	0
Os03g0410000	LOC_Os03g29614.1	le	le	le	le	le	le	le	le	le	nr	nr	Conserved hypothetical protein.	GL1D
Os03g0415500	LOC_Os03g30200.1,LOC_Os03g30200.2	le	le	le	le	le	le	le	le	le	le	nr	Mitochondrial import inner membrane translocase, subunit Tim17/22 family protein.	0
Os03g0416300	LOC_Os03g30260.1	le	le	le	le	le	le	le	le	le	nr	nr	Similar to COBRA-like protein 2.	BC1L2
Os03g0418500	LOC_Os03g30510.1	le	le	le	le	le	le	le	le	le	nr	le	Similar to Basic endochitinase 2 precursor (EC 3.2.1.14).	RCH10
Os03g0418700	LOC_Os03g30530.1,LOC_Os03g30530.2,LOC_Os03g30530.3	le	le	le	le	le	le	le	le	le	nr	nr	Hypothetical conserved gene.	0
Os03g0421000	LOC_Os03g30740.1	le	le	le	le	le	le	le	le	le	nr	le	Zinc finger, FYVE/PHD-type domain containing protein.	0
Os03g0425400		le	le	le	le	le	le	le	le	le	nr	nr	Similar to Diacylglycerol kinase 1 (EC 2.7.1.107) (Diglyceride kinase 1) (DGK 1) (DAG kinase 1).	DGK5
Os03g0425600	LOC_Os03g31210.1	le	le	le	le	le	le	le	le	le	nr	nr	UDP-glucose dehydrogenase.	0
Os03g0426300	LOC_Os03g31260.1	le	le	le	le	le	le	le	le	le	nr	nr	Similar to H0315F07.2 protein.	RLCK113
Os03g0428700	LOC_Os03g31480.1	le	le	le	le	le	le	le	le	le	nr	nr	Similar to Expansin-A31.	EXPA31
Os03g0430500	LOC_Os03g31630.1	le	le	le	le	le	le	le	le	le	nr	nr	Peptidase S8/S53, subtilisin/kexin/sedolisin domain containing protein.	0
Os03g0432200	LOC_Os03g31760.1	le	le	le	le	le	le	le	le	le	nr	le	Similar to predicted protein.	0
Os03g0434800	LOC_Os03g32050.1	le	le	le	le	le	le	le	le	le	nr	nr	Similar to Peroxidase 2.	0
Os03g0436500	LOC_Os03g32190.1	le	le	le	le	le	le	le	le	le	nr	nr	Zinc finger, BED-type predicted domain containing protein.	0
Os03g0437500	None	nr	nr	nr	le	nr	nr	nr	le	nr	nr	nr	Conserved hypothetical protein.	0
Os03g0439300		le	le	le	le	le	le	le	le	le	nr	nr	Hypothetical conserved gene.	0
Os03g0441700	None	le	le	le	le	le	nr	le	le	le	nr	nr	Similar to Growth-regulating factor 1.	0
Os03g0449200	LOC_Os03g33650.1	le	le	le	le	le	le	le	le	le	nr	nr	Orthologue of Arabidopsis ARGONAUTE 7, Regulation of leaf domain development along the central-marginal axis	SHL4
Os03g0556900		le	nr	nr	le	le	nr	le	le	le	nr	nr	S-Domain receptor like kinase-20, Response to chilling in tolerant rice genotype, Response to Rice Stripe Virus, Response to B. glumae in resistant genotype	0
Os03g0563200	LOC_Os03g36534.1	le	le	le	le	le	le	le	le	nr	nr	nr	Hypothetical conserved gene.	0
Os03g0563600	LOC_Os03g36560.1	le	le	le	le	le	le	le	le	le	nr	nr	Similar to Peroxidase 56 precursor (EC 1.11.1.7) (Atperox P56) (ATP33).	0
Os03g0568400	LOC_Os03g37070.1,LOC_Os03g37080.1	le	le	le	le	le	le	le	le	le	nr	nr	Cytochrome P450	CYP71E1
Os03g0568800	LOC_Os03g37120.1	le	le	le	le	le	le	nr	le	le	nr	nr	Protein kinase, core domain containing protein.	0
Os03g0570100	LOC_Os03g37290.1	le	le	le	le	le	le	le	le	le	nr	nr	Similar to Cytochrome P450 79A1 (EC 1.14.13.41) (Tyrosine N-monooxygenase) (Cytochrome P450Tyr).	0
Os03g0577100	LOC_Os03g38010.1	le	le	le	le	le	le	le	le	le	nr	nr	Nuf2 family protein.	0
Os03g0579800	None	le	le	le	le	le	le	le	le	le	le	nr	Non-protein coding transcript.	0
Os03g0581400	LOC_Os03g38470.1	le	le	le	le	le	le	le	le	le	nr	nr	Similar to anther-specific proline-rich protein APG.	GELP52
Os03g0582300	LOC_Os03g38600.1	le	le	le	le	le	le	le	nr	nr	nr	nr	Similar to SC3 protein.	AM42
Os03g0583700	LOC_Os03g38720.1	le	le	le	le	le	le	le	le	le	nr	nr	Similar to Proteasome maturation factor UMP1 family protein.	0
Os03g0587200	LOC_Os03g39020.1	le	le	le	le	le	le	le	le	le	nr	nr	Kinesin, motor region domain containing protein.	0
Os03g0588600	LOC_Os03g39160.1	le	le	le	le	le	le	le	le	le	nr	nr	Frigida-like family protein.	0
Os03g0589400	LOC_Os03g39240.1	le	le	le	le	le	le	le	le	le	nr	le	Hypothetical conserved gene.	0
Os03g0593200	LOC_Os03g39640.2	le	le	le	le	le	le	le	le	le	nr	nr	Similar to CBS domain containing protein, expressed.	0
Os03g0593600	LOC_Os03g39650.1	le	le	le	le	le	le	le	le	le	nr	nr	Similar to Cytochrome P450 family protein, expressed.	CYP71W1
Os03g0597800	None	le	le	le	nr	nr	nr	nr	nr	le	nr	nr	Hypothetical conserved gene.	0
Os03g0598500		le	le	le	le	le	le	le	nr	le	le	le	Nop14-like protein family protein.	0
Os03g0601500	LOC_Os03g40440.1	le	le	le	le	le	le	le	le	nr	nr	nr	B12D family protein.	0
Os03g0606100	LOC_Os03g40930.1	le	nr	le	le	le	le	le	le	le	nr	nr	Similar to predicted protein.	0
Os03g0608000	LOC_Os03g41130.1	le	le	le	le	le	le	le	le	le	nr	nr	Hypothetical protein.	0
Os03g0609000	LOC_Os03g41280.1	le	le	le	le	le	le	le	le	le	nr	nr	Peptidase, trypsin-like serine and cysteine domain containing protein.	0
Os03g0612400	LOC_Os03g41600.1	le	le	le	le	le	le	le	le	le	nr	nr	Similar to ASL1.	0
Os03g0613400		nr	nr	nr	nr	le	le	le	le	le	nr	le	Conserved hypothetical protein.	0
Os03g0616300	LOC_Os03g42010.1,LOC_Os03g42010.2	le	le	le	le	le	le	le	le	nr	le	le	Similar to F2J10.13 protein.	0
Os03g0616800		le	le	le	le	le	le	le	le	le	nr	nr	Similar to Importin-beta N-terminal domain containing protein, expressed.	0
Os03g0617800		le	le	le	le	le	le	le	le	le	nr	nr	Similar to Cyclin-D5-1.	CYCD5;2
Os03g0619100		le	le	le	le	le	le	le	le	le	nr	le	Non-protein coding transcript.	0
Os03g0619500		le	le	le	le	le	le	le	le	le	nr	nr	Chaperone, tailless complex polypeptide 1 domain containing protein.	0
Os03g0620500	LOC_Os03g42290.1	le	nr	nr	le	le	le	le	le	le	nr	nr	Transcriptional factor B3 family protein.	0
Os03g0622100	LOC_Os03g42420.1	le	le	le	le	le	le	le	le	le	nr	nr	Transcriptional factor B3 family protein.	0
Os03g0626100	LOC_Os03g42790.1	le	le	le	le	le	le	le	le	nr	le	le	Zinc finger, C6HC-type domain containing protein.	0
Os03g0626400	None	le	le	le	le	le	le	le	le	le	nr	nr	Hypothetical conserved gene.	0
Os03g0629800	LOC_Os03g43100.1,LOC_Os03g43100.2	le	le	nr	le	le	le	le	le	le	le	le	Conserved hypothetical protein.	0
Os03g0633500	LOC_Os03g43400.1	nr	le	le	le	le	le	le	le	le	nr	nr	A member of Aux/IAA family protein, Regulation of lateral root initiation	IAA11
Os03g0633800	LOC_Os03g43410.1	le	le	le	le	le	le	le	le	le	nr	nr	Similar to IAA6 (Fragment).	IAA12
Os03g0636800	LOC_Os03g43590.1	le	le	le	le	le	le	le	le	le	nr	nr	Similar to cDNA clone:J033073A22, full insert sequence.	0
Os03g0638000	LOC_Os03g43684.1	nr	le	le	le	le	nr	le	le	le	nr	nr	Similar to Centromere protein-like protein (Fragment).	0
Os03g0638300	LOC_Os03g43730.1	le	le	le	le	le	le	le	le	le	le	nr	Tesmin/TSO1-like, CXC domain containing protein.	0
Os03g0639400	LOC_Os03g43820.1	le	le	le	le	le	le	le	le	le	nr	le	Pectinesterase inhibitor domain containing protein.	0
Os03g0640000	LOC_Os03g43880.1	le	le	le	le	le	le	nr	le	le	nr	nr	Patatin family protein.	0
Os03g0642200		le	le	le	le	le	le	le	le	le	nr	nr	Conserved hypothetical protein.	0
Os03g0642900	LOC_Os03g44100.1	le	le	le	le	le	le	le	le	le	nr	nr	Similar to Hydrolase-like protein.	0
Os03g0643100	LOC_Os03g44130.1	le	le	le	le	le	le	le	le	le	nr	nr	Homeodomain-like containing protein.	MSL16
Os03g0643200	LOC_Os03g44140.1	le	le	le	le	le	le	le	le	le	nr	nr	Homeodomain-like containing protein.	MSL16
Os03g0645000	LOC_Os03g44290.1,LOC_Os03g44290.2,LOC_Os03g44290.3	le	le	le	le	le	le	le	le	le	nr	nr	Similar to Expansin-B12.	EXPB12
Os03g0652900	LOC_Os03g44970.1	nr	nr	nr	nr	le	le	le	le	le	nr	le	Similar to Not1 N-terminal domain, CCR4-Not complex component family protein, expressed.	0
Os03g0653900	LOC_Os03g45120.1	le	le	le	le	le	le	le	le	le	nr	nr	Hypothetical conserved gene.	0
Os03g0658800	LOC_Os03g45619.1,LOC_Os03g45619.2	le	le	le	le	le	le	le	le	le	le	nr	Cytochrome P450 family protein.	CYP87C2
Os03g0659800	LOC_Os03g45760.1	le	le	le	le	le	le	le	le	le	nr	nr	Similar to H0525G02.7 protein.	0
Os03g0664400	LOC_Os03g46150.1,LOC_Os03g46150.2	le	le	le	le	le	le	le	le	le	nr	nr	Expressed protein (With alternative splicing).	0
Os03g0671800	LOC_Os03g46860.1	le	le	le	le	le	le	le	le	le	nr	nr	Helix-loop-helix DNA-binding domain containing protein.	0
Os03g0672400	LOC_Os03g46920.1	le	le	le	le	le	le	le	le	le	nr	nr	Conserved hypothetical protein.	0
Os03g0672900	LOC_Os03g47010.1	le	le	le	le	le	le	le	le	le	nr	nr	Xylanase-like protein, Glycoside hydrolase 10 (GH10) family protein, Cell wall deposition, Regulation of plant growth and development	SS
Os03g0675300	LOC_Os03g47190.1	le	le	le	le	le	le	le	le	le	nr	nr	Hypothetical conserved gene.	0
Os03g0676400	LOC_Os03g47280.1	le	nr	le	le	le	le	le	le	le	nr	nr	VQ domain containing protein.	VQ13
Os03g0679100	LOC_Os03g47560.1	le	le	le	le	le	le	le	nr	le	le	le	Vacuolar protein sorting-associated protein 26 family protein.	0
Os03g0679900		le	le	le	le	le	le	le	le	nr	nr	nr	Hypothetical gene.	0
Os03g0680200	LOC_Os03g47650.1	le	le	le	le	le	le	le	le	nr	le	le	Ankyrin repeat domain containing protein.	0
Os03g0680400	LOC_Os03g47686.1	le	le	le	le	le	le	le	le	le	nr	nr	Ankyrin repeat domain containing protein.	0
Os03g0680700	LOC_Os03g47730.1	le	le	le	le	le	le	le	le	le	nr	nr	Similar to Knotted1-interacting protein.	0
Os03g0682200	LOC_Os03g47820.1	le	le	le	le	le	le	le	le	le	nr	le	Similar to Protein argonaute 12.	AGO12
Os03g0682600	LOC_Os03g47830.1	le	le	le	le	le	le	le	le	le	nr	nr	Protein argonaute 11.	AGO11
Os03g0683000		le	le	le	le	le	le	le	le	le	nr	le	Hypothetical protein.	0
Os03g0686300	LOC_Os03g48140.1	le	le	le	le	le	le	le	le	le	nr	nr	Similar to unconventional myosin heavy chain.	0
Os03g0686400		le	le	le	le	le	le	le	le	le	nr	le	Similar to unconventional myosin heavy chain.	0
Os03g0694500	LOC_Os03g48810.1	le	le	le	le	le	le	le	le	le	nr	nr	Similar to Permease 1.	0
Os03g0699000	LOC_Os03g49190.1	nr	le	le	le	le	le	le	le	le	nr	nr	Oleosin 18 kDa, Seed oil body oleosin H-isoform	OLE18
Os03g0699100	LOC_Os03g49200.1,LOC_Os03g49200.2	le	le	le	le	le	le	le	le	nr	nr	nr	WD40 repeat-like domain containing protein.	0
Os03g0699700	LOC_Os03g49260.1,LOC_Os03g49260.2	le	le	le	le	le	le	le	le	le	nr	nr	9-lipoxigenase.	R9-LOX1
Os03g0699800	LOC_Os03g49270.1	le	le	le	le	le	le	le	le	le	nr	nr	Conserved hypothetical protein.	THI36
Os03g0700100	LOC_Os03g49300.1	le	le	le	le	le	le	le	le	le	nr	le	Somatomedin B domain containing protein.	THI38
Os03g0702000	LOC_Os03g49524.1	le	le	le	le	le	le	le	le	le	nr	nr	UDP-glucuronosyl/UDP-glucosyltransferase family protein.	0
Os03g0702100	None	le	le	le	le	le	le	le	le	le	nr	le	Hypothetical protein.	0
Os03g0702400	None	le	le	le	le	le	le	le	le	le	nr	le	Hypothetical protein.	0
Os03g0706500	LOC_Os03g49880.1	le	le	le	le	le	le	le	le	le	le	nr	TCP family transcription factor, Negative regulator for lateral branching	FC1
Os03g0709100	LOC_Os03g50140.1	le	le	le	le	le	le	le	le	le	nr	nr	Uclacyanin (UCL), Phytocyanin family protein, Regulation of photosynthesis and grain yield	UCL8
Os03g0709500		le	le	le	le	le	le	le	le	le	nr	le	Similar to Chemocyanin precursor (Basic blue protein) (Plantacyanin).	UCL9
Os03g0712100	LOC_Os03g50420.1	le	le	le	le	le	le	le	le	le	nr	nr	Cell division cycle-associated protein domain containing protein.	0
Os03g0712400	LOC_Os03g50450.1	le	le	le	le	le	le	le	le	le	nr	le	Similar to Atypical receptor-like kinase MARK.	0
Os03g0712800	LOC_Os03g50490.1	le	le	le	le	le	le	le	le	le	nr	nr	Cytosolic glutamine synthetase	0
Os03g0714100	LOC_Os03g50590.1	nr	le	le	le	le	le	le	le	le	nr	nr	Conserved hypothetical protein.	0
Os03g0717200	LOC_Os03g50820.1	le	le	le	le	le	le	le	le	le	nr	nr	Cytochrome b561 family protein.	0
Os03g0717300		le	le	le	le	le	le	le	le	le	nr	nr	Cytochrome b561 family protein.	0
Os03g0718400		le	le	le	le	le	le	le	le	le	nr	nr	Hypothetical protein.	0
Os03g0718500	LOC_Os03g50920.1	le	le	le	le	le	le	le	le	le	nr	nr	Homeodomain-related domain containing protein.	0
Os03g0722000	LOC_Os03g51210.1	le	le	le	le	le	le	le	le	le	nr	nr	Hypothetical conserved gene.	0
Os03g0726300	LOC_Os03g51620.1	le	le	le	le	le	le	nr	le	nr	le	le	Protein of unknown function DUF221 domain containing protein.	OSCA2.3
Os03g0727200	LOC_Os03g51710.1,LOC_Os03g51710.2	le	le	le	le	le	le	le	le	le	nr	nr	KNOTTED1-like homeobox protein, KNOX homeodomain (HD) protein	OSH3
Os03g0728400		le	le	le	le	le	le	le	le	le	nr	nr	Nucleolus-localized P-family pentatricopeptide repeat (PPR) protein, Regulation of expression levels and splicing of mitochondrial genome-encoded genes, Starch biosynthesis and seed vigor	FLO14
Os03g0729500	LOC_Os03g51970.1	le	le	le	le	le	le	le	le	le	nr	nr	Transcription factor, Floral organ development	GRF6
Os03g0732000	LOC_Os03g52180.1,LOC_Os03g52210.1	le	le	le	le	le	le	le	le	le	nr	nr	Similar to 4-hydroxy-3-methylbut-2-enyl diphosphate reductase.	HDR2
Os03g0733600	LOC_Os03g52320.1,LOC_Os03g52320.2	le	le	le	le	le	le	le	le	le	nr	nr	Transcriptional cofactor, Ortholog of Arabidopsis ANGUSTIFOLIA3(AN3), Regulation of stem, leaf and grain size, Positive regulation of cell proliferation	GIF3
Os03g0734000	LOC_Os03g52360.1	le	le	le	le	le	le	le	le	le	nr	nr	Pentatricopeptide repeat containing protein.	0
Os03g0734500	LOC_Os03g52410.1	le	le	le	nr	le	le	le	le	le	nr	nr	Conserved hypothetical protein.	0
Os03g0735900	LOC_Os03g52570.1	le	le	le	le	le	le	le	le	le	nr	nr	Orthologs of legume RAM2, Glycerol-3-phosphate acyl transferase (GPAT), Lipid biosynthesis, Arbuscular mycorrhizal symbiosis	0
Os03g0738600	LOC_Os03g52860.1	le	le	le	le	le	le	le	le	le	nr	nr	Lipoxygenase, Seed germination and longevity	LOX-L2
Os03g0741500	LOC_Os03g53060.1	le	le	le	le	le	le	le	le	nr	le	le	Similar to Cytochrome P450 family protein, expressed.	0
Os03g0743700		le	le	le	le	le	le	le	le	le	nr	nr	Conserved hypothetical protein.	0
Os03g0744100	LOC_Os03g53240.1	le	le	le	le	le	le	le	le	le	nr	nr	Similar to SKIP interacting protein 16.	0
Os03g0746600	LOC_Os03g53510.2	le	le	le	le	le	le	le	nr	nr	nr	nr	WD40 repeat-like domain containing protein.	0
Os03g0748100	LOC_Os03g53690.1	le	le	le	le	le	le	le	le	nr	le	le	Similar to Short-chain type dehydrogenase/reductase (EC 1.-.-.-).	0
Os03g0750000	LOC_Os03g53900.1,LOC_Os03g53900.2,LOC_Os03g53900.3,LOC_Os03g53900.4,LOC_Os03g53900.5	le	le	le	le	le	le	le	le	le	nr	nr	Similar to ethylene-responsive protein.	0
Os03g0750200		le	le	le	le	le	le	le	le	le	nr	nr	Similar to TPR Domain containing protein, expressed.	0
Os03g0757500	LOC_Os03g55040.1	le	le	le	le	le	le	le	le	le	nr	nr	UDP-glucosyltransferase, Regulation of grain size and abiotic stress tolerance	GSA1
Os03g0757600	LOC_Os03g55050.1	le	le	le	le	le	le	le	le	le	nr	nr	Similar to Indole-3-acetate beta-glucosyltransferase.	0
Os03g0758700	LOC_Os03g55140.1,LOC_Os03g55140.2	le	le	le	le	le	le	le	le	le	nr	nr	WD40 repeat domain containing protein.	0
Os03g0758900	LOC_Os03g55164.1	le	le	le	le	le	le	le	le	le	nr	nr	Similar to predicted protein.	WRKY4
Os03g0760300	LOC_Os03g55250.1	le	le	le	le	le	le	nr	le	le	le	le	Cytochrome P450 family protein.	0
Os03g0760500	LOC_Os03g55260.1	le	le	le	le	le	le	le	le	le	nr	nr	Cytochrome P450 family protein.	0
Os03g0762800	None	le	le	le	le	le	le	nr	le	nr	nr	nr	Hypothetical conserved gene.	0
Os03g0764900	LOC_Os03g55610.1	le	le	le	le	le	le	le	le	le	nr	nr	DOF transcription factor, Regulation of primary root elongation, Control of ethylene biosynthesis, Regulation of cell proliferation in root meristem, Salt stress response, Regulation of panicle architecture, Modulation of cytokinin homeostasis	SP3
Os03g0768900	LOC_Os03g55880.1	nr	le	nr	le	le	le	le	le	le	nr	nr	Hypothetical conserved gene.	0
Os03g0769900	LOC_Os03g56000.1	le	le	le	le	le	le	le	le	le	nr	nr	Similar to CF9.	0
Os03g0770900	LOC_Os03g56070.1	le	le	le	le	le	le	le	le	le	nr	nr	Conserved hypothetical protein.	0
Os03g0771500	LOC_Os03g56110.1,LOC_Os03g56110.2	le	le	le	le	le	le	le	le	le	nr	nr	Similar to Isoform 2 of Homeobox protein knotted-1-like 8.	OSH43
Os03g0772100	LOC_Os03g56140.1,LOC_Os03g56140.2	le	le	le	le	le	le	le	le	le	nr	nr	Similar to Homeobox protein knotted-1-like 8.	0
Os03g0774700		le	le	le	le	le	le	le	le	le	nr	le	Conserved hypothetical protein.	0
Os03g0774900		le	le	le	le	le	le	le	le	le	nr	nr	Conserved hypothetical protein.	0
Os03g0782400	LOC_Os03g56944.1	le	le	le	le	le	le	le	le	le	nr	nr	Conserved hypothetical protein.	0
Os03g0788100	LOC_Os03g57410.1	le	le	le	le	le	le	le	le	le	nr	nr	Similar to RING-H2 finger protein ATL1P (RING-H2 finger protein ATL3).	0
Os03g0788400	None	le	le	le	le	le	le	le	le	le	nr	nr	Hypothetical conserved gene.	0
Os03g0788700	LOC_Os03g57490.1,LOC_Os03g57490.2	le	le	le	le	le	le	le	le	le	nr	nr	FAS1 domain domain containing protein.	FLA17
Os03g0789000	LOC_Os03g57510.1	le	le	le	le	le	le	le	le	le	nr	nr	Similar to Calcium-dependent protein kinase.	CDPK11
Os03g0790000	None	le	le	le	le	le	le	le	le	nr	nr	nr	Hypothetical protein.	0
Os03g0794000	LOC_Os03g57990.1	nr	nr	nr	nr	le	le	le	le	le	nr	nr	Plant lipid transfer protein/Par allergen family protein.	0
Os03g0797100		le	le	le	le	le	le	le	le	le	nr	nr	Similar to Indole synthase.	0
Os03g0797500	LOC_Os03g58320.1	le	le	le	le	le	le	le	le	le	nr	nr	Similar to Indole-3-glycerol phosphate lyase (Fragment).	0
Os03g0797800	LOC_Os03g58350.1	le	le	le	le	le	le	le	le	le	nr	nr	AUX/IAA protein family protein.	IAA14
Os03g0798300	LOC_Os03g58400.1	le	le	le	le	le	le	le	le	le	nr	nr	DNA methyltransferase, Maintenance of CpG methylation after DNA replication	MET1A
Os03g0800200	LOC_Os03g58600.1	nr	le	nr	le	le	le	nr	le	nr	nr	nr	ARGONAUTE (AGO) family protein, Development of pre-meiotic germ cells, Progression of meiosis	MEL1
Os03g0803200	LOC_Os03g58870.1	le	le	le	le	le	le	nr	le	nr	nr	nr	Similar to CLE family OsCLE306 protein.	0
Os03g0803600	LOC_Os03g58900.1	le	le	le	le	le	le	le	le	le	nr	nr	Glycosyl transferase, family 31 protein.	0
Os03g0804900	LOC_Os03g59030.1	le	le	le	le	le	le	le	le	nr	nr	nr	UDP-glucuronosyl/UDP-glucosyltransferase family protein.	0
Os03g0807500	LOC_Os03g59280.1	le	le	le	le	le	le	le	le	le	nr	nr	Cupredoxin domain containing protein.	0
Os03g0807700	LOC_Os03g59300.1,LOC_Os03g59300.2	le	le	le	le	le	le	le	le	le	nr	nr	Similar to predicted protein.	0
Os03g0808000	LOC_Os03g59330.1	le	le	le	le	le	le	le	le	le	nr	nr	Glycoside hydrolase, family 28 domain containing protein.	0
Os03g0809000	LOC_Os03g59440.1	le	le	le	le	le	le	le	le	le	nr	nr	Plant disease resistance response protein family protein.	0
Os03g0811200	LOC_Os03g59650.1,LOC_Os03g59650.2,LOC_Os03g59650.3	nr	nr	le	le	le	le	le	le	le	nr	nr	BRCT domain containing protein.	0
Os03g0813200	LOC_Os03g59840.1	le	le	le	le	le	le	le	le	le	nr	nr	Similar to prohibitin1.	0
Os03g0816700	LOC_Os03g60210.1	le	le	le	le	le	le	le	le	le	nr	nr	Tubby, C-terminal domain containing protein.	0
Os03g0817500	LOC_Os03g60300.1	le	le	le	le	le	le	le	le	le	nr	nr	Protein of unknown function DUF231, plant domain containing protein.	XOAT14
Os03g0821400	LOC_Os03g60660.1	le	le	le	le	le	le	nr	le	le	le	le	Conserved hypothetical protein.	0
Os03g0822000	LOC_Os03g60720.1	le	le	le	le	le	le	le	le	le	nr	nr	Similar to Expansin-A7.	EXPA7
Os03g0823800	LOC_Os03g60880.1,LOC_Os03g60880.2,LOC_Os03g60880.3,LOC_Os03g60880.5	le	le	le	le	le	le	le	le	le	nr	nr	Similar to permease I.	0
Os03g0829800		le	le	le	le	le	le	le	le	le	nr	le	Pectinesterase inhibitor domain containing protein.	0
Os03g0836400	LOC_Os03g62020.1	le	le	le	le	le	le	le	le	le	nr	nr	Harpin-induced 1 domain containing protein.	0
Os03g0838800	LOC_Os03g62230.1	le	le	le	le	le	le	le	le	le	nr	nr	Zinc finger, C2H2 domain containing protein.	HINGE3
Os03g0839800	LOC_Os03g62330.1	nr	le	nr	le	le	le	le	le	le	nr	nr	Protein of unknown function DUF688 domain containing protein.	0
Os03g0844600	LOC_Os03g62740.1	le	le	le	le	le	le	le	le	le	nr	nr	Similar to predicted protein.	GELP54
Os03g0845100	LOC_Os03g62810.1	nr	le	nr	le	le	le	nr	le	nr	nr	nr	Similar to Pirin-like protein.	PRN
Os03g0849500	LOC_Os03g63240.1	le	le	le	le	le	le	le	le	nr	nr	nr	Similar to BPH14-1.	0
Os03g0849900	LOC_Os03g63280.1	le	le	le	le	le	le	le	le	le	nr	nr	Nucleotide-diphospho-sugar transferase domain containing protein.	0
Os03g0850900	LOC_Os03g63390.1	le	le	nr	le	le	le	le	le	le	nr	nr	Similar to Chemocyanin precursor (Basic blue protein) (Plantacyanin).	UCL12
Os03g0853200	LOC_Os03g63620.1	le	le	le	le	le	le	le	le	le	nr	nr	Tetraspanin domain containing protein.	TET6
Os03g0855500	LOC_Os03g63850.1	le	le	le	le	le	le	le	le	le	nr	nr	Similar to F-box domain containing protein, expressed.	0
Os03g0859100	LOC_Os03g64170.1,LOC_Os03g64170.2	le	le	le	le	le	le	le	le	le	nr	nr	Similar to anther-specific proline-rich protein APG.	GELP55
Os03g0861300	LOC_Os03g64330.1	le	le	le	le	le	le	le	le	le	nr	le	Similar to Aquaporin.	PIP2;8
Os03g0861400	LOC_Os03g64340.1	nr	nr	le	le	le	le	le	le	le	nr	nr	Hypothetical conserved gene.	HIPP34
Os03g0862000	LOC_Os03g64380.1,LOC_Os03g64390.1	le	le	le	le	le	le	le	le	le	nr	nr	Conserved hypothetical protein.	0
Os04g0101700	LOC_Os04g01150.1	le	le	le	le	le	le	le	le	le	le	nr	Engulfment and cell motility, ELM domain containing protein.	0
Os04g0103100	LOC_Os04g01280.1	le	le	nr	le	le	le	le	le	le	nr	nr	Glycosyl transferase, family 43 protein.	0
Os04g0103900	LOC_Os04g01354.1	le	le	le	le	le	le	le	le	le	le	nr	Similar to Chalcone synthase.	0
Os04g0107600	LOC_Os04g01690.1,LOC_Os04g01690.2,LOC_Os04g01690.3	le	le	le	le	le	le	le	le	le	nr	nr	Arginine decarboxylase (EC 4.1.1.19).	ADC2
Os04g0108800		nr	nr	nr	nr	le	le	le	le	le	nr	le	Similar to Sesquiterpene synthase (Fragment).	0
Os04g0109900	LOC_Os04g01930.1	le	le	le	le	le	le	le	le	le	nr	nr	Similar to H0201G08.5 protein.	0
Os04g0110100	LOC_Os04g01950.1	le	le	le	le	le	le	le	le	le	nr	nr	&beta;-Lectin domain protein, Salt stress response	BLEC-STR8
Os04g0110200	LOC_Os04g01960.1	nr	le	le	le	le	le	le	le	le	nr	nr	Similar to H0201G08.7 protein.	0
Os04g0110700	None	le	le	le	le	le	le	le	le	le	nr	le	Hypothetical gene.	0
Os04g0115200	LOC_Os04g02490.1	le	le	le	le	le	le	le	le	le	nr	nr	Conserved hypothetical protein.	0
Os04g0115500	LOC_Os04g02510.1	le	le	le	le	le	le	le	le	le	nr	nr	Transcriptional inhibitor of auxin biosynthesis, Regulation of distinct caryopses development in different branches	TIF1
Os04g0115600	None	le	le	le	le	le	le	le	le	le	nr	nr	Non-protein coding transcript.	0
Os04g0115800	LOC_Os04g02550.1	le	le	le	le	le	le	le	le	le	nr	nr	Conserved hypothetical protein.	0
Os04g0116900	LOC_Os04g02650.1	le	nr	le	le	le	le	le	le	le	nr	nr	Protein of unknown function DUF827, plant family protein.	0
Os04g0120100	LOC_Os04g02970.1	le	le	le	le	le	le	le	le	le	nr	nr	Similar to H0716A07.11 protein.	0
Os04g0126800	None	le	le	le	le	le	le	le	le	le	nr	le	Conserved hypothetical protein.	0
Os04g0132400	None	le	le	le	le	le	le	nr	le	le	nr	nr	Hypothetical protein.	0
Os04g0133000	LOC_Os04g04400.1	le	le	le	le	le	le	le	le	nr	nr	nr	Conserved hypothetical protein.	0
Os04g0134800	LOC_Os04g04750.1	le	le	le	le	le	le	le	le	le	nr	nr	Similar to Class III peroxidase 53.	AM1
Os04g0134900		le	le	le	le	le	le	le	le	le	nr	nr	Similar to Class III peroxidase 53.	AM1
Os04g0136600		le	le	nr	nr	le	le	le	le	le	le	le	Similar to OSIGBa0106G07.12 protein.	DAO3
Os04g0137400		le	le	le	le	le	le	le	le	le	nr	nr	Pectate lyase-like protein, Splicing variant of OsPLL4	0
Os04g0141200	LOC_Os04g05560.1	le	le	le	le	le	le	le	le	le	nr	nr	Similar to OSIGBa0124C14.6 protein.	0
Os04g0141400	LOC_Os04g05580.1	le	le	le	le	le	le	le	le	le	nr	le	Concanavalin A-like lectin/glucanase domain containing protein.	0
Os04g0146800	LOC_Os04g06280.1	le	le	le	le	le	le	le	le	le	nr	nr	Similar to SDP1 (SUGAR-DEPENDENT1); triacylglycerol lipase.	0
Os04g0150300	LOC_Os04g06590.1	le	le	le	le	le	le	le	le	le	nr	nr	Conserved hypothetical protein.	0
Os04g0150700		nr	nr	nr	nr	nr	le	nr	le	nr	nr	nr	Hypothetical gene.	0
Os04g0155000	LOC_Os04g07130.1	le	le	le	le	le	le	le	le	le	nr	nr	Similar to OSIGBa0096I22.5 protein.	0
Os04g0155200	LOC_Os04g07150.1	le	le	le	le	le	le	le	le	le	nr	nr	Similar to OSIGBa0093M15.1 protein.	0
Os04g0156200	LOC_Os04g07280.1	nr	nr	nr	nr	le	le	le	le	le	nr	nr	Hypothetical conserved gene.	0
Os04g0162800	LOC_Os04g08080.1	le	le	le	le	le	le	le	le	le	nr	nr	Protein of unknown function DUF594 family protein.	0
Os04g0166000	LOC_Os04g08390.1	nr	nr	nr	le	le	le	le	le	le	nr	nr	Hypothetical conserved gene.	0
Os04g0166600	LOC_Os04g08450.1,LOC_Os04g08450.2,LOC_Os04g08450.3	nr	le	le	le	le	le	le	le	le	nr	nr	Homolog of yeast SAP30 (sin3-associated polypeptide 30), Regulation of flowering time, Mediation of periodic histone deacetylation	SFL1
Os04g0168000	LOC_Os04g08570.1	le	le	le	le	le	le	le	le	le	nr	nr	Conserved hypothetical protein.	0
Os04g0168100	LOC_Os04g08600.1	le	le	le	le	le	le	le	le	le	nr	nr	Hypothetical conserved gene.	0
Os04g0172400	LOC_Os04g09260.1	le	le	le	le	le	le	le	le	le	nr	nr	Transferase family protein.	AT19
Os04g0172600	None	le	le	le	le	le	le	le	le	le	nr	le	Non-protein coding transcript.	0
Os04g0177000	LOC_Os04g09770.1	le	le	le	le	le	le	le	le	le	nr	nr	Similar to Stress-induced receptor-like kinase 2.	RLCK132
Os04g0177300	LOC_Os04g09800.1	le	le	le	le	le	le	le	le	le	nr	nr	HIP116, Rad5p N-terminal domain containing protein.	0
Os04g0182300	LOC_Os04g10360.1	le	le	le	le	le	le	le	le	le	nr	nr	Similar to OSIGBa0101K10.5 protein.	0
Os04g0182900	LOC_Os04g10410.1	le	le	le	le	le	le	le	le	le	nr	nr	Similar to OSIGBa0140C02.3 protein.	0
Os04g0183300	LOC_Os04g10434.1	le	le	nr	nr	le	le	le	le	le	nr	nr	Similar to OSIGBa0140C02.5 protein.	0
Os04g0184700		nr	nr	nr	nr	le	le	le	le	le	nr	le	Similar to OSIGBa0148J22.3 protein.	0
Os04g0185000	LOC_Os04g10640.1	le	le	le	le	le	le	le	le	le	nr	le	Similar to OSIGBa0140C02.6 protein.	0
Os04g0188400		le	le	le	le	le	le	le	le	le	nr	nr	Hypothetical gene.	0
Os04g0188500	LOC_Os04g11040.1	le	le	le	le	le	le	le	le	le	nr	nr	Conserved hypothetical protein.	0
Os04g0191000	LOC_Os04g11350.1	le	le	le	le	le	le	le	le	nr	le	le	Similar to OSIGBa0114M03.4 protein.	0
Os04g0196500		le	le	le	le	le	le	le	le	le	nr	le	Hypothetical protein.	0
Os04g0202300	LOC_Os04g12560.1	le	le	le	le	nr	le	le	le	le	nr	nr	S-Domain receptor like kinase-LecRK2, G-type lectin receptor kinase 2, Broad-spectrum and durable insect resistance, Resistance to brown planthopper, (Nipponbare: BPH-susceptible), Response to submergence	0
Os04g0202500	LOC_Os04g12580.1	le	le	le	le	le	le	le	le	le	nr	nr	S-Domain receptor like kinase-LecRK3, Lectin receptor kinase 3, Brown planthopper (BPH) resistance	RLCK135
Os04g0203100		le	le	le	le	le	le	le	le	le	nr	le	S-Domain receptor like kinase-LecRK4, G-type lectin receptor kinase 4	RLCK136
Os04g0203900		le	le	le	le	le	le	le	le	nr	nr	le	Similar to cDNA clone:002-100-D12, full insert sequence.	0
Os04g0204200	LOC_Os04g12730.1,LOC_Os04g12744.1	le	le	le	le	le	le	le	le	le	le	nr	Endonuclease/exonuclease/phosphatase domain containing protein.	0
Os04g0205100		le	le	le	le	le	le	le	le	le	nr	le	Similar to Calmodulin.	0
Os04g0205800		nr	le	le	le	le	le	nr	le	nr	nr	nr	NB-ARC domain containing protein.	0
Os04g0206600	LOC_Os04g12970.1	le	le	le	le	le	le	le	le	le	nr	nr	UDP-glucosyltransferase, Detoxification of deoxynivalenol	0
Os04g0210700	LOC_Os04g13364.1	le	le	le	le	le	le	le	le	le	nr	nr	Similar to OSIGBa0114M03.3 protein.	0
Os04g0212200	LOC_Os04g13470.1	le	le	le	le	le	le	le	le	le	nr	nr	Similar to protein binding protein.	0
Os04g0220300	LOC_Os04g14304.1	nr	le	le	le	le	le	le	le	nr	le	le	EGF-type aspartate/asparagine hydroxylation site domain containing protein.	WAK30/31
Os04g0228100	LOC_Os04g15800.1	le	le	le	le	le	le	le	le	le	nr	nr	Similar to H0209A05.2 protein.	0
Os04g0229800	LOC_Os04g16060.1	nr	nr	nr	nr	le	le	le	nr	le	nr	nr	Similar to Sinapyl alcohol dehydrogenase.	CAD6
Os04g0231900		nr	nr	nr	nr	le	le	le	le	le	nr	le	Conserved hypothetical protein.	0
Os04g0243700	LOC_Os04g16970.1	nr	le	le	le	le	le	le	le	le	nr	nr	Zinc finger, RING/FYVE/PHD-type domain containing protein.	0
Os04g0244900		le	le	le	le	le	le	le	le	le	nr	nr	Heavy metal transport/detoxification protein domain containing protein.	HIPP42
Os04g0247700	LOC_Os04g17500.1	le	le	le	le	le	le	le	le	le	nr	le	Similar to H0315A08.1 protein.	0
Os04g0252300		le	le	le	le	le	le	le	le	le	nr	nr	Similar to CPSF160; nucleic acid binding.	0
Os04g0253200		le	le	le	le	le	le	le	le	le	nr	nr	Similar to Histone H1.	0
Os04g0266600		nr	nr	nr	nr	le	le	nr	le	nr	nr	nr	Similar to cDNA clone:001-201-C01, full insert sequence.	MBD705
Os04g0267000		le	le	le	le	le	le	le	le	le	nr	le	Transketolase C-terminal-like domain containing protein.	0
Os04g0271400		le	le	le	le	le	le	le	le	le	nr	le	Protein-tyrosine phosphatase-like, PTPLA domain containing protein.	PAS2
Os04g0274300		le	le	le	le	le	le	le	le	le	nr	nr	Similar to OSIGBa0138E08-OSIGBa0161L23.8 protein.	0
Os04g0274700		le	le	le	le	le	le	le	le	le	nr	nr	Similar to OSIGBa0138E08-OSIGBa0161L23.9 protein.	0
Os04g0280000		nr	le	nr	nr	le	le	nr	le	nr	le	le	Similar to F-box domain containing protein, expressed.	0
Os04g0280800		le	le	le	le	le	le	le	le	le	nr	nr	Conserved hypothetical protein.	0
Os04g0286500	LOC_Os04g21860.1	le	le	le	le	le	le	le	le	le	le	nr	Homeodomain-like containing protein.	MSL18
Os04g0286600		le	le	le	le	le	le	le	le	le	nr	nr	Homeodomain-like containing protein.	MSL18
Os04g0295500	LOC_Os04g22910.1	le	le	le	le	le	le	le	le	le	nr	nr	Conserved hypothetical protein.	0
Os04g0303100	LOC_Os04g23700.1	le	le	le	le	le	le	nr	le	le	nr	nr	S-Domain receptor like kinase-24	0
Os04g0303500		le	le	le	le	nr	le	le	le	le	nr	nr	Hypothetical gene.	0
Os04g0308300		le	le	le	le	le	le	le	le	le	nr	nr	Similar to Wall-associated kinase 4.	0
Os04g0308400	LOC_Os04g24310.1,LOC_Os04g24319.1	le	le	le	le	le	le	le	le	le	nr	nr	Similar to H0211A12.13 protein.	0
Os04g0308500	LOC_Os04g24328.1	le	le	le	le	le	le	le	le	le	nr	nr	Similar to H0211A12.12 protein.	0
Os04g0308600	LOC_Os04g24340.1	le	le	le	le	le	le	le	le	nr	nr	nr	Similar to H0211A12.11 protein.	0
Os04g0309100	LOC_Os04g24410.1,LOC_Os04g24410.2	le	le	le	le	le	le	le	le	le	nr	le	Similar to NADH dehydrogenase subunit 2.	0
Os04g0309900	LOC_Os04g24460.1	le	le	le	le	le	le	le	le	le	nr	nr	Similar to H0211A12.5 protein.	0
Os04g0310700		le	le	le	le	le	le	le	le	le	nr	nr	NADH dehydrogenase [ubiquinone] (complex I), alpha subcomplex, subunit 2 domain containing protein.	0
Os04g0310800	LOC_Os04g24530.1,LOC_Os04g24530.2	le	le	le	le	le	le	le	le	le	nr	le	Fatty acyl-CoA synthetase, Pollen exine formation, Anther development, Sporopollenin synthesis	0
Os04g0312000	LOC_Os04g24700.1	le	le	le	le	le	le	le	le	le	nr	nr	Non-protein coding transcript.	0
Os04g0313500	LOC_Os04g24820.1	le	le	le	le	le	le	le	le	le	nr	nr	Cyclin-like F-box domain containing protein.	0
Os04g0316700		le	le	le	le	le	le	le	le	le	nr	nr	Protein of unknown function DUF26 domain containing protein.	0
Os04g0316800	LOC_Os04g25100.1	le	le	le	le	le	le	le	le	le	nr	nr	Similar to OSIGBa0113K06.4 protein.	0
Os04g0317500	LOC_Os04g25160.1	le	le	le	le	le	le	nr	le	le	le	le	Pollen allergen Lol p2 family protein.	0
Os04g0317600		le	le	le	le	le	le	le	le	le	nr	nr	Pollen allergen Lol p2 family protein.	0
Os04g0319800	LOC_Os04g25380.1	le	le	le	le	le	le	le	le	le	nr	nr	Similar to Cytokinin-O-glucosyltransferase 2 (EC 2.4.1.-) (Zeatin O- glucosyltransferase 2).	0
Os04g0321400		le	le	le	le	le	le	le	le	le	nr	le	Similar to H0107B07.6 protein.	0
Os04g0326000	LOC_Os04g25960.1	le	le	le	le	le	le	le	le	le	nr	nr	Similar to H0107B07.3 protein.	0
Os04g0326100	LOC_Os04g25970.1	le	le	le	le	le	le	le	le	le	nr	nr	Similar to H0107B07.2 protein.	0
Os04g0328200		nr	nr	nr	nr	nr	le	nr	le	nr	nr	nr	Conserved hypothetical protein.	0
Os04g0330300		le	le	le	le	le	le	nr	le	nr	le	le	Mannose-binding lectin domain containing protein.	0
Os04g0336600	None	le	le	le	le	le	le	le	le	le	nr	le	Peptidase aspartic, catalytic domain containing protein.	0
Os04g0337800	LOC_Os04g26890.1	le	le	le	le	le	le	nr	le	le	nr	le	Similar to IN2-2 protein.	0
Os04g0339400	LOC_Os04g27060.1	le	le	le	le	le	le	le	le	nr	nr	nr	Aldo/keto reductase family protein.	0
Os04g0341200		nr	nr	nr	nr	le	le	le	le	le	nr	nr	Similar to OSIGBa0159H11-OSIGBa0137A07.5 protein.	0
Os04g0343900	None	le	le	le	le	le	le	le	le	le	nr	le	Conserved hypothetical protein.	0
Os04g0347200	LOC_Os04g27980.1	le	le	le	le	le	le	le	le	le	nr	nr	Similar to OSIGBa0111I14.7 protein.	0
Os04g0350700	LOC_Os04g28280.1	le	le	le	le	le	le	le	le	le	nr	nr	Basic helix-loop-helix protein, Regulation of awn development, grain size, and grain number	AN1
Os04g0352200	LOC_Os04g28410.1	le	le	le	le	le	le	le	le	le	nr	nr	Conserved hypothetical protein.	0
Os04g0354200	LOC_Os04g28580.1	le	le	le	le	le	le	le	le	le	nr	le	Similar to OSIGBa0092G14.5 protein.	0
Os04g0354600	LOC_Os04g28620.1	le	le	le	le	le	le	le	le	le	nr	nr	Similar to Acyl CoA reductase-like protein.	CER4
Os04g0355700	LOC_Os04g28710.1	nr	nr	nr	nr	nr	le	nr	nr	nr	nr	nr	Similar to OSIGBa0147J02.3 protein.	0
Os04g0357200	None	le	le	le	le	le	le	le	le	le	nr	nr	Non-protein coding transcript.	0
Os04g0357700	LOC_Os04g28850.1	le	le	le	le	le	le	nr	le	nr	nr	nr	Hypothetical conserved gene.	RALF13
Os04g0359700	LOC_Os04g29030.1	le	le	le	le	le	le	le	le	le	nr	nr	Hypothetical conserved gene.	0
Os04g0366000	LOC_Os04g29680.1	le	le	nr	nr	le	le	le	le	le	le	le	Similar to OSIGBa0110B10.6 protein.	WAK38
Os04g0372100	LOC_Os04g30370.1	le	le	le	le	le	le	le	le	le	nr	le	Similar to OSIGBa0107E14.7 protein.	WAK49
Os04g0374000	LOC_Os04g30530.1	le	le	le	le	le	le	le	le	le	nr	nr	Similar to MATE efflux family protein, expressed.	0
Os04g0375300	LOC_Os04g30660.1	le	le	le	le	le	le	le	le	le	nr	nr	Similar to NBS-LRR protein (Fragment).	0
Os04g0376700	LOC_Os04g30800.1,LOC_Os04g30800.2	le	le	le	le	le	le	le	le	le	nr	nr	Similar to ER lumen protein retaining receptor (HDEL receptor) (PGP169-12).	0
Os04g0383100	LOC_Os04g31430.1	le	le	le	le	le	le	le	le	le	nr	nr	Conserved hypothetical protein.	RALF15
Os04g0384000	LOC_Os04g31484.1	le	le	le	le	le	le	le	le	le	le	nr	Hypothetical conserved gene.	RALF17
Os04g0384100		nr	nr	nr	nr	le	le	le	le	le	nr	nr	Hypothetical conserved gene.	RALF17
Os04g0386300	LOC_Os04g31670.1	le	le	le	le	le	le	le	le	le	nr	nr	Similar to OSIGBa0148P16.3 protein.	0
Os04g0390700	LOC_Os04g32070.1	le	le	le	le	le	le	nr	le	nr	nr	nr	Short-chain dehydrogenase/reductase SDR domain containing protein.	0
Os04g0390800	LOC_Os04g32080.1	le	le	le	le	le	le	le	le	le	nr	nr	NAD(P)-binding domain containing protein.	0
Os04g0392500	LOC_Os04g32210.1	le	le	le	le	le	le	nr	le	le	le	le	Similar to OSIGBa0145N07.7 protein.	0
Os04g0395800	LOC_Os04g32480.1	le	le	nr	nr	nr	le	nr	le	le	nr	nr	Tify domain containing protein.	TIFY9
Os04g0397700	LOC_Os04g32600.1	le	le	le	le	le	le	le	le	le	nr	nr	Similar to DNA binding.	0
Os04g0399800	LOC_Os04g32790.1	le	le	le	le	le	le	le	le	le	nr	nr	Similar to Ethylene-responsive transcription factor 12 (Ethylene-responsive element binding factor 12) (EREBP-12) (AtERF12).	ERF82
Os04g0400500		le	le	nr	nr	nr	le	nr	le	le	nr	nr	Similar to OSIGBa0113L04.2 protein.	HIPP1
Os04g0400600	LOC_Os04g32820.1	le	le	le	le	le	le	le	le	le	nr	nr	Similar to OSIGBa0113L04.4 protein.	HIPP3
Os04g0400800	LOC_Os04g32840.1	le	le	le	le	le	le	le	le	le	nr	nr	Heavy metal transport/detoxification protein domain containing protein.	HIPP4
Os04g0401900	LOC_Os04g32940.1	le	le	le	le	le	le	le	le	nr	nr	nr	Conserved hypothetical protein.	0
Os04g0404400	LOC_Os04g33150.1	le	le	le	le	le	le	le	le	le	nr	nr	Similar to H0502B11.4 protein.	0
Os04g0407900	LOC_Os04g33370.1	nr	le	nr	nr	le	le	le	le	le	le	le	Similar to Cytochrom P450-like protein.	0
Os04g0411300	None	le	le	le	le	le	le	le	le	le	nr	nr	Conserved hypothetical protein.	0
Os04g0411400	LOC_Os04g33570.1	le	le	le	le	le	le	le	le	le	nr	nr	Similar to Terminal flower 1-like protein.	RCN4
Os04g0412700	LOC_Os04g33670.1	nr	le	le	le	le	le	le	le	le	nr	nr	Carbonic anhydrase, eukaryotic family protein.	0
Os04g0413500	LOC_Os04g33740.1	le	le	le	le	le	le	le	le	le	nr	nr	Cell-wall invertase, Carbon partitioning during early grain filling, Regulation of endosperm development	GIF1
Os04g0414800	LOC_Os04g33840.1	le	le	le	le	le	le	le	le	le	nr	le	Pentatricopeptide repeat domain containing protein.	0
Os04g0415100	LOC_Os04g33870.1	le	le	le	le	le	le	le	le	le	nr	nr	Protein of unknown function DUF623, plant domain containing protein.	0
Os04g0415800	LOC_Os04g33920.1	le	le	le	le	le	le	le	le	le	nr	nr	Similar to OSIGBa0092M08.2 protein.	0
Os04g0417000	LOC_Os04g34010.1	le	le	le	le	le	le	le	le	le	nr	nr	Similar to Aluminum-activated malate transporter.	ALMT1
Os04g0418800	LOC_Os04g34170.1,LOC_Os04g34170.3	le	le	le	le	le	le	le	le	le	nr	nr	Hypothetical protein.	0
Os04g0419200	LOC_Os04g34200.1	nr	le	nr	nr	nr	le	le	le	le	le	le	Hypothetical conserved gene.	0
Os04g0420900	LOC_Os04g34370.1	le	nr	nr	nr	nr	nr	nr	nr	nr	nr	nr	S-Domain receptor like kinase-28, Response to drought and chilling in tolerant genotypes, Response to Rice Stripe Virus	0
Os04g0422300	LOC_Os04g34490.1	nr	nr	nr	nr	le	le	le	le	le	nr	nr	Protein of unknown function DUF6, transmembrane domain containing protein.	0
Os04g0422700	LOC_Os04g34540.1,LOC_Os04g34540.2	le	le	le	le	le	le	le	le	nr	nr	nr	Similar to H0525E10.17 protein.	0
Os04g0422900	LOC_Os04g34550.1,LOC_Os04g34560.1	le	le	le	le	le	le	le	le	le	nr	le	Hypothetical conserved gene.	0
Os04g0423800	LOC_Os04g34630.1	le	le	le	le	le	le	le	le	le	nr	nr	Peroxidase (EC 1.11.1.7).	0
Os04g0428300	LOC_Os04g34900.1	nr	le	le	le	le	nr	le	nr	le	nr	nr	Protein of unknown function DUF1677, Oryza sativa domain containing protein.	0
Os04g0429000		le	le	le	le	le	le	le	le	le	nr	le	Similar to Ribonuclease P.	ALBA5
Os04g0430400	LOC_Os04g35114.1	le	le	nr	le	le	le	le	le	le	nr	nr	Hypothetical conserved gene.	SPARK3
Os04g0432100	LOC_Os04g35250.1	le	le	le	le	le	le	le	le	le	nr	nr	Transcription factor GRAS domain containing protein.	GRAS20
Os04g0432900		le	le	le	le	le	le	le	le	le	nr	nr	Similar to H0315E07.3 protein.	0
Os04g0433100	LOC_Os04g35370.1	le	le	le	le	le	le	le	le	le	nr	le	Similar to H0315E07.7 protein.	0
Os04g0433900	LOC_Os04g35430.1	le	le	le	le	le	le	le	le	le	nr	nr	Similar to predicted protein.	0
Os04g0434400	LOC_Os04g35490.1	le	le	le	le	le	le	le	le	le	nr	nr	Similar to H0823A09.7 protein.	0
Os04g0437000	LOC_Os04g35660.1	le	le	le	le	le	le	le	le	le	nr	nr	No apical meristem (NAM) protein domain containing protein.	NAC79
Os04g0438200	LOC_Os04g35750.1	le	le	le	le	le	le	le	le	le	nr	nr	Similar to H0315A08.10 protein.	0
Os04g0442700	None	le	le	le	le	le	le	nr	le	nr	nr	nr	Hypothetical gene.	0
Os04g0444400	LOC_Os04g36680.1	le	le	le	le	le	le	le	le	le	nr	nr	Similar to barley mlo defense gene homolog3.	MLO_
Os04g0445100	LOC_Os04g36750.1	le	le	le	le	le	le	le	le	le	nr	nr	Similar to 22.7 kDa class IV heat shock protein precursor.	0
Os04g0445600	LOC_Os04g36790.1	le	nr	nr	nr	nr	nr	nr	nr	nr	nr	nr	Homeodomain-like containing protein.	MSL20
Os04g0446000	LOC_Os04g36830.1	le	le	le	le	le	le	le	le	le	nr	nr	Similar to OSIGBa0140O07.11 protein.	0
Os04g0446600	LOC_Os04g36900.1	le	le	le	le	le	le	le	le	le	nr	nr	Similar to OSIGBa0140O07.16 protein.	0
Os04g0447300	LOC_Os04g37450.1	le	le	le	le	le	le	le	le	le	nr	nr	Conserved hypothetical protein.	0
Os04g0448500	LOC_Os04g37570.1	le	le	le	le	le	le	le	le	nr	le	le	Aspartic proteinase, Promotion of programmed cell death	AP37
Os04g0449100	LOC_Os04g37640.1	le	le	le	le	le	le	le	le	le	nr	le	Xyloglucan fucosyltransferase family protein.	0
Os04g0449200	LOC_Os04g37650.1	le	le	le	le	le	le	le	le	le	nr	nr	Xyloglucan fucosyltransferase family protein.	0
Os04g0449800		le	le	le	le	le	le	le	le	le	nr	nr	Hypothetical protein.	0
Os04g0456100	LOC_Os04g38350.1	le	le	nr	le	le	le	le	le	le	le	le	Conserved hypothetical protein.	0
Os04g0457300	LOC_Os04g38430.1,LOC_Os04g38430.2	le	le	le	le	le	le	le	le	le	nr	nr	Similar to H0523F07.12 protein.	0
Os04g0458900	LOC_Os04g38560.1	le	le	le	le	le	le	nr	le	le	le	le	Similar to Pectin methylesterase-like protein.	PME14
Os04g0460400	LOC_Os04g38690.1	le	le	le	le	le	le	le	le	le	nr	nr	Uncharacterised protein family UPF0497, trans-membrane plant subgroup domain containing protein.	CASP5
Os04g0460500	LOC_Os04g38700.1,LOC_Os04g38700.2	le	le	le	le	le	le	le	le	le	nr	le	Similar to H0219H12.9 protein.	0
Os04g0461800	LOC_Os04g38810.1	le	le	le	le	le	le	le	le	le	nr	nr	Actin-binding FH2 domain containing protein.	DW2
Os04g0464300	None	le	le	le	le	le	le	nr	nr	nr	nr	nr	Hypothetical protein.	0
Os04g0464400	LOC_Os04g39030.1	le	le	le	le	le	le	le	le	le	nr	nr	Similar to peptide transporter PTR2.	NRT1.3B
Os04g0465300	LOC_Os04g39110.1,LOC_Os04g39110.2	le	le	le	le	le	le	le	le	le	nr	nr	A member of the GAST (gibberellin (GA)-Stimulated Transcript) family, Cell division, Differentiation of panicles	0
Os04g0465900	LOC_Os04g39180.1	le	le	le	le	le	le	le	le	le	nr	nr	Similar to OSIGBa0115M15.2 protein.	KIN6
Os04g0467000	LOC_Os04g39230.1	le	le	le	le	le	le	le	le	le	nr	nr	Conserved hypothetical protein.	0
Os04g0472200	LOC_Os04g39600.1	le	le	le	le	le	le	le	le	le	nr	nr	Similar to H0418A01.11 protein.	FLA13
Os04g0472400	LOC_Os04g39629.1	le	le	le	le	le	le	le	le	le	nr	nr	Similar to RNA recognition motif family protein.	0
Os04g0472700	LOC_Os04g39670.1	le	le	le	le	le	le	le	le	le	nr	le	Similar to H0305E08.4 protein.	0
Os04g0475900	LOC_Os04g40020.1	le	le	le	le	le	le	le	le	le	nr	nr	Acyl-carrier protein synthase (ACPS)-like domain containing protein, Fertility restoration in Chinese wild rice-type cytoplasmic male sterility (CW-CMS)	RMS
Os04g0476600	LOC_Os04g40070.1	le	le	le	le	le	le	le	le	nr	nr	nr	C2 calcium-dependent membrane targeting domain containing protein.	0
Os04g0478100		le	le	le	le	le	le	le	le	le	nr	nr	Protein of unknown function DUF3778 domain containing protein.	0
Os04g0481700	LOC_Os04g40570.1	le	le	le	le	le	le	le	le	le	nr	le	Similar to MDR-like ABC transporter.	MDR1
Os04g0481800	LOC_Os04g40580.1	le	le	le	le	le	le	le	le	le	nr	le	Membrane bound O-acyl transferase, MBOAT family protein.	0
Os04g0482600	LOC_Os04g40640.1	le	le	le	le	le	le	le	le	le	nr	nr	Hypothetical conserved gene.	0
Os04g0483000	LOC_Os04g40680.1,LOC_Os04g40680.2	le	le	le	le	le	le	le	le	le	nr	nr	Similar to H0525D09.13 protein.	0
Os04g0491500	LOC_Os04g41450.1	le	le	le	le	le	le	le	le	le	nr	nr	TGF-beta receptor, type I/II extracellular region family protein.	0
Os04g0494800	LOC_Os04g41740.1	le	le	le	le	le	le	le	le	le	nr	nr	Similar to OSIGBa0103O01.11 protein.	0
Os04g0494900	LOC_Os04g41750.1	le	le	le	le	le	le	le	le	le	nr	nr	Similar to Unidentified precursor.	0
Os04g0495000	LOC_Os04g41770.1	le	le	le	le	le	le	le	le	le	nr	nr	Similar to OSIGBa0103O01.12 protein.	0
Os04g0496100		nr	nr	nr	nr	le	le	nr	le	nr	nr	nr	Glucose/ribitol dehydrogenase family protein.	0
Os04g0497300	LOC_Os04g41980.1,LOC_Os04g41980.2	le	le	le	le	le	le	le	le	le	nr	nr	Similar to Atozi1 (Fragment).	0
Os04g0498700	LOC_Os04g42100.1	le	le	le	le	le	le	le	le	le	nr	nr	Haem peroxidase family protein.	0
Os04g0500300	LOC_Os04g42210.1	le	le	le	le	le	le	nr	le	le	le	le	Conserved hypothetical protein.	0
Os04g0500500		nr	le	nr	le	le	le	le	le	le	nr	le	Similar to Hydroxyproline-rich glycoprotein DZ-HRGP precursor.	0
Os04g0500600	LOC_Os04g42240.1	nr	le	le	le	le	le	le	le	le	nr	nr	Hypothetical protein.	0
Os04g0504200	LOC_Os04g42540.1	le	le	le	le	le	le	le	le	le	nr	nr	Conserved hypothetical protein.	0
Os04g0504500	LOC_Os04g42570.1	le	le	le	le	le	le	le	le	le	nr	nr	Similar to protein BABY BOOM 1.	PLT4
Os04g0505300		le	le	le	le	le	le	le	le	le	nr	nr	Similar to Protein binding protein.	0
Os04g0506300	LOC_Os04g42720.1	le	le	le	le	le	le	le	le	nr	nr	nr	TMS membrane protein/tumour differentially expressed protein family protein.	0
Os04g0507700	LOC_Os04g42860.1	le	le	le	le	le	le	le	le	le	nr	nr	Lipase, GDSL domain containing protein.	GELP56
Os04g0509400	LOC_Os04g43060.1	le	le	le	le	le	le	nr	le	nr	nr	nr	RmlC-like jelly roll fold domain containing protein.	0
Os04g0516200	LOC_Os04g43580.1,LOC_Os04g43580.2	le	le	le	le	le	le	le	le	le	nr	nr	Protein of unknown function DUF640 domain containing protein.	G1L4
Os04g0521900	None	le	le	le	le	le	le	le	le	le	nr	nr	Similar to Vegetative cell wall protein gp1.	0
Os04g0524900	LOC_Os04g44330.1	le	le	le	le	le	le	le	le	le	nr	le	Similar to OSIGBa0153E02-OSIGBa0093I20.16 protein.	YSL11
Os04g0526000	LOC_Os04g44440.1	le	le	le	le	le	le	le	le	le	nr	le	Similar to Auxin-induced basic helix-loop-helix transcription factor.	0
Os04g0527900	LOC_Os04g44570.1	le	le	nr	le	le	le	le	le	le	nr	nr	Similar to Tonoplast membrane integral protein ZmTIP3-2.	TIP3;2
Os04g0529300	None	le	le	le	nr	le	nr	le	le	le	le	le	Hypothetical conserved gene.	0
Os04g0529700	LOC_Os04g44740.1	le	le	le	le	le	le	le	le	le	nr	nr	Glycosyltransferase sugar-binding region containing DXD motif domain containing protein.	0
Os04g0530100	LOC_Os04g44780.1,LOC_Os04g44780.2	nr	nr	nr	le	le	le	le	le	le	nr	nr	Similar to Beta-expansin 1 precursor (AtEXPB1) (At-EXPB1) (Ath-ExpBeta-1.5).	EXPB17
Os04g0536300	LOC_Os04g45330.1	le	le	le	le	le	le	le	le	le	le	nr	Transcription factor with zinc finger domain and helix-loop-helix domain (YABBY domain), Leaf development	YAB5
Os04g0536500	LOC_Os04g45340.1	le	le	le	le	le	le	le	le	le	nr	nr	Similar to H0502G05.5 protein.	NAC82
Os04g0538300	LOC_Os04g45510.1	le	le	le	le	le	le	le	le	le	nr	nr	Hypothetical conserved gene.	0
Os04g0538900	LOC_Os04g45590.1	le	le	le	le	le	le	le	le	le	nr	nr	Glyoxalase/bleomycin resistance protein/dioxygenase domain containing protein.	GLYI5
Os04g0543600	LOC_Os04g45950.1,LOC_Os04g45950.2	le	le	le	le	le	le	le	le	le	nr	nr	Amino acid/polyamine transporter I family protein.	0
Os04g0544600		le	le	le	le	le	le	nr	le	nr	nr	nr	Similar to Similarities with spP40209 Saccharomyces cerevisiae YMR136w GAT2.	0
Os04g0545400	LOC_Os04g46120.1	le	le	le	le	le	le	le	le	le	nr	nr	Cupredoxin domain containing protein.	UCL14
Os04g0545600	LOC_Os04g46130.1	nr	le	le	le	le	le	le	le	le	nr	nr	Similar to Uclacyanin 3-like protein.	UCL15
Os04g0545700	LOC_Os04g46140.1	le	le	le	le	le	le	le	le	le	nr	nr	Transferase family protein.	0
Os04g0546500	LOC_Os04g46200.1	le	le	le	le	le	le	le	le	le	nr	nr	Similar to Oleosin.	OLE16
Os04g0547600	LOC_Os04g46250.1	le	le	le	le	le	le	le	le	nr	nr	nr	Pathogenesis-related transcriptional factor and ERF domain containing protein.	ERF94
Os04g0550300	LOC_Os04g46444.1	le	le	le	le	le	le	le	le	le	nr	nr	Hypothetical protein.	0
Os04g0550800	LOC_Os04g46490.1	le	le	le	le	le	le	le	le	le	nr	nr	Major intrinsic protein family protein.	TIP5;1
Os04g0550900	LOC_Os04g46530.1	nr	nr	nr	le	le	le	le	le	le	nr	le	aquaporin TIP2-3.	0
Os04g0552200	LOC_Os04g46650.1	le	le	le	le	le	le	le	le	le	nr	nr	Expansin B, Root hair formation	EXPB5
Os04g0553500	LOC_Os04g46740.1,LOC_Os04g46740.2	le	le	le	le	le	le	le	le	le	nr	nr	Pectin lyase fold domain containing protein.	PME15
Os04g0554500	LOC_Os04g46810.1	le	le	le	le	le	le	le	le	le	nr	nr	Hybrid proline-rich protein, Regulation of root system development, Salt tolerance, Regulation of peroxidases and apoplastic H<sub>2</sub>O<sub>2 </sub>metabolism	HYPRP6
Os04g0554800	LOC_Os04g46830.1,LOC_Os04g46830.2	le	le	le	le	le	le	le	le	le	le	nr	Similar to RCc3 protein.	HYPRP8
Os04g0555700	LOC_Os04g46910.1	le	le	le	le	le	le	le	le	le	nr	nr	Similar to Actin-depolymerizing factor (ADF).	ADF6
Os04g0556100	LOC_Os04g46950.1	le	le	le	le	le	le	le	le	le	nr	nr	Conserved hypothetical protein.	0
Os04g0561900	LOC_Os04g47400.1	le	le	le	le	le	le	le	le	le	nr	nr	Cupredoxin domain containing protein.	0
Os04g0562300		le	le	le	le	le	le	le	le	le	nr	nr	Amino acid transporter, transmembrane domain containing protein.	0
Os04g0562800	LOC_Os04g47480.1	le	nr	nr	le	le	le	le	le	le	nr	nr	Similar to H0211B05.8 protein.	0
Os04g0563700	LOC_Os04g47580.1	nr	nr	nr	nr	le	le	le	le	le	nr	nr	Cyclin.	CYCB2;1
Os04g0564000	LOC_Os04g47640.1	le	le	le	le	le	le	le	le	le	nr	nr	Similar to H0409D10.6 protein.	0
Os04g0570000	LOC_Os04g48170.1	le	le	le	le	le	le	le	le	le	nr	nr	Cytochrome P450 87A3, Auxin signaling in the regulation of coleoptile growth	0
Os04g0570600	LOC_Os04g48210.1,LOC_Os04g48210.2	le	le	le	le	le	le	le	le	le	nr	le	Cytochrome P450 family protein.	0
Os04g0571700	LOC_Os04g48290.1	le	le	le	le	le	le	le	le	le	nr	le	Non-protein coding transcript.	0
Os04g0572300		nr	nr	nr	nr	le	le	le	le	le	nr	nr	Similar to OSIGBa0127A14.7 protein.	ERF23
Os04g0574500	LOC_Os04g48510.1	le	le	le	le	le	le	le	le	le	nr	nr	Similar to Growth-regulating factor 12.	GRF12
Os04g0583700	LOC_Os04g49430.1	nr	le	le	le	le	le	le	le	le	nr	nr	Zinc finger, FYVE-type domain containing protein.	0
Os04g0584300	LOC_Os04g49490.1,LOC_Os04g49490.2	le	le	le	le	le	le	le	le	le	nr	nr	Similar to Catalytic/ protein phosphatase type 2C.	0
Os04g0587900		le	le	le	le	le	le	le	le	le	nr	nr	Hypothetical protein.	0
Os04g0588200	LOC_Os04g49860.1	le	le	le	le	le	le	le	le	le	nr	nr	Similar to emb2411 (embryo defective 2411); ATP binding / ATP-dependent DNA helicase/ DNA binding.	0
Os04g0588700	LOC_Os04g49900.1	le	le	le	le	le	le	le	le	le	nr	nr	ABC transporter-like domain containing protein.	MRP7
Os04g0590100	LOC_Os04g50020.1	le	le	le	le	le	le	le	le	le	nr	nr	Heavy metal-associated domain, HMA domain containing protein.	HIPP30
Os04g0590800	LOC_Os04g50090.1	le	le	le	le	le	le	le	le	le	nr	nr	Similar to OSIGBa0142I02-OSIGBa0101B20.1 protein.	0
Os04g0591300	LOC_Os04g50176.1	le	le	nr	le	le	le	le	le	le	nr	nr	Similar to OSIGBa0142I02-OSIGBa0101B20.10 protein.	0
Os04g0593200	LOC_Os04g50680.1	le	le	le	le	le	le	le	le	le	nr	nr	Myb transcription factor domain containing protein.	0
Os04g0593500	LOC_Os04g50710.1	le	le	le	le	le	le	le	le	le	nr	nr	Similar to OSIGBa0142I02-OSIGBa0101B20.21 protein.	0
Os04g0593800	LOC_Os04g50740.1	le	le	le	le	le	le	le	le	le	nr	nr	Ubiquitin-conjugating enzyme/RWD-like domain containing protein.	0
Os04g0597300	LOC_Os04g50920.1	le	le	le	le	le	le	le	le	le	nr	nr	Similar to WERKY protein (Fragment).	WRKY37
Os04g0597900	LOC_Os04g50960.1	le	le	le	le	le	le	nr	le	le	nr	nr	Similar to OSJNba0093F12.13 protein.	0
Os04g0599300	LOC_Os04g51070.1	le	le	le	le	le	le	le	le	le	le	nr	Basic helix-loop-helix transcription factor, Regulator of tapetal programmed cell death, Male reproductive development	EAT1
Os04g0599500		le	le	le	le	le	le	le	le	nr	le	le	Scramblase family protein.	0
Os04g0604300	LOC_Os04g51460.1	le	le	le	le	le	le	le	le	le	nr	nr	Similar to Xyloglucan endotransglucosylase/hydrolase protein 24 precursor (EC 2.4.1.207) (At-XTH24) (XTH-24) (Meristem protein 5) (MERI-5 protein) (MERI5 protein) (Endo-xyloglucan transferase) (Xyloglucan endo-1, 4-beta-D-glucanase).	XTH9
Os04g0604800	LOC_Os04g51510.1	le	le	le	le	le	le	le	le	le	nr	nr	Similar to OSIGBa0118P15.11 protein.	XTH7
Os04g0604900	LOC_Os04g51520.1	le	le	le	le	le	le	le	le	le	nr	nr	Similar to Xyloglucan endotransglycosylase (Fragment).	XTH16
Os04g0605800		nr	le	le	le	le	le	nr	le	nr	nr	le	Similar to P-type ATPase (Fragment).	ACA11
Os04g0607600	LOC_Os04g51830.1	le	le	le	le	le	le	le	le	le	nr	nr	High-affinity K+ transporter (HKT) family protein, Na+ exclusion from leaf blade upon salt stress	HKT7
Os04g0609300	LOC_Os04g51980.1	le	le	le	le	le	le	le	le	le	nr	nr	Transferase family protein.	0
Os04g0609500	LOC_Os04g51990.1	le	le	le	le	le	le	le	le	le	nr	nr	Transferase family protein.	0
Os04g0612000	LOC_Os04g52240.1	le	le	le	le	le	le	le	le	le	nr	nr	Ent-beyerene synthase, Phytoalexin biosynthesis, Defense response	KS2
Os04g0612700	LOC_Os04g52280.1	le	le	le	le	le	le	le	le	le	nr	nr	Cinnamyl-alcohol dehydrogenase, Control of culm strength, Lignin biosynthesis	FC1
Os04g0616200	LOC_Os04g52590.1	nr	le	le	le	le	le	le	le	le	nr	nr	Similar to H0525G02.9 protein.	RLCK159
Os04g0617900	LOC_Os04g52720.1	le	le	le	le	le	le	le	le	nr	nr	le	Similar to germin-like protein subfamily 1 member 11.	GLP4-1
Os04g0618100	None	le	le	le	le	le	le	le	le	le	nr	nr	Hypothetical gene.	0
Os04g0618400	LOC_Os04g52750.1	nr	nr	nr	le	le	le	nr	nr	nr	nr	nr	Similar to H0313F03.13 protein.	0
Os04g0619200	LOC_Os04g52820.1	le	le	le	le	le	le	nr	le	le	nr	nr	Hypothetical gene.	0
Os04g0620200	LOC_Os04g52920.1,LOC_Os04g52920.2	nr	nr	nr	le	le	le	le	le	le	nr	nr	Remorin protein, Grain setting	GSD1
Os04g0621700		le	le	le	le	le	le	le	le	le	nr	nr	Nucleotide-binding site leucine-rich repeat (NLR) protein, Partial resistance to M. oryzae	PIPR1
Os04g0621900	LOC_Os04g53060.1	le	le	le	le	le	le	le	le	nr	le	nr	Conserved hypothetical protein.	0
Os04g0622700		le	le	le	le	le	le	nr	le	nr	nr	nr	A member of the NBS-LRR class of plant disease resistance genes, Bacterial blight-resistance (Nipponbare: susceptible)	XA1
Os04g0624300		le	le	le	le	le	le	le	le	le	nr	nr	Hypothetical conserved gene.	0
Os04g0624800	LOC_Os04g53330.1,LOC_Os04g53330.2	le	le	le	le	le	le	le	le	le	le	nr	Aldo/keto reductase domain containing protein.	0
Os04g0627300	LOC_Os04g53560.1	le	le	le	le	le	le	le	le	le	nr	nr	Similar to H0303G06.2 protein.	0
Os04g0629200	LOC_Os04g53710.1	le	le	le	le	le	le	le	le	le	nr	nr	Cupredoxin domain containing protein.	0
Os04g0629400	LOC_Os04g53730.1	le	le	le	le	le	le	le	le	le	nr	nr	Similar to H0303G06.19 protein.	0
Os04g0630300	LOC_Os04g53800.1	le	le	nr	le	le	le	le	le	le	le	le	NAD(P)-binding domain containing protein.	0
Os04g0631200	LOC_Os04g53950.1,LOC_Os04g53950.2,LOC_Os04g53950.3	le	le	le	le	le	le	le	le	le	nr	nr	Similar to Xyloglucan endotransglycosylase (Fragment).	XTH3
Os04g0633900	LOC_Os04g54130.1	le	le	le	le	le	le	le	le	le	nr	le	S-Domain receptor like kinase-31	0
Os04g0634000	LOC_Os04g54140.1	le	le	le	le	le	le	nr	le	nr	nr	nr	S-Domain receptor like kinase-32	0
Os04g0634900	LOC_Os04g54220.1	le	le	le	le	le	le	le	le	le	nr	nr	Similar to H0315F07.9 protein.	0
Os04g0635300		nr	nr	nr	le	le	le	le	le	le	nr	nr	Non-protein coding transcript.	0
Os04g0636500	LOC_Os04g54400.1	le	le	le	le	le	le	le	le	le	nr	nr	BTB domain containing protein.	0
Os04g0638900		le	le	le	le	le	le	le	le	le	nr	le	Protein of unknown function DUF617, plant family protein.	0
Os04g0640700	LOC_Os04g54810.1	nr	nr	nr	nr	le	le	le	le	le	nr	nr	Similar to OSIGBa0138H21-OSIGBa0138E01.14 protein.	0
Os04g0641200	LOC_Os04g54850.1	le	le	le	le	le	le	le	le	le	nr	nr	Similar to Pectin methylesterase-like protein.	PME16
Os04g0641300	LOC_Os04g54860.1	le	le	le	le	le	le	le	le	le	nr	nr	Thioredoxin fold domain containing protein.	0
Os04g0643500	LOC_Os04g55070.1	le	le	le	le	le	le	le	le	le	nr	nr	Similar to H0306F03.8 protein.	0
Os04g0644000	LOC_Os04g55110.1	le	le	le	le	le	le	nr	le	le	le	le	Similar to H0306F03.12 protein.	0
Os04g0648600	LOC_Os04g55490.1	le	le	le	le	le	le	le	le	le	nr	nr	Similar to H0821G03.14 protein.	0
Os04g0649000	LOC_Os04g55550.1	le	le	le	le	le	le	le	le	le	nr	nr	Conserved hypothetical protein.	0
Os04g0651000	LOC_Os04g55740.1	le	le	le	le	le	le	le	le	le	nr	nr	Similar to Peroxidase.	0
Os04g0653700	LOC_Os04g55980.1	le	le	le	le	le	le	le	le	le	nr	nr	Conserved hypothetical protein.	0
Os04g0654400	LOC_Os04g56030.1	le	le	le	le	le	le	nr	le	nr	nr	nr	Eggshell protein family protein.	0
Os04g0655000	LOC_Os04g56090.1	le	le	le	nr	le	le	le	le	le	nr	nr	S-Domain receptor like kinase-33	0
Os04g0656800	LOC_Os04g56180.1	le	le	le	le	le	le	le	le	le	nr	nr	Similar to Peroxidase precursor (EC 1.11.1.7).	0
Os04g0657100	LOC_Os04g56210.1	le	le	le	le	le	le	le	le	nr	le	le	Similar to Farnesyl diphosphate synthase (Fragment).	FPPS3
Os04g0657600	LOC_Os04g56250.1	le	le	le	le	le	le	le	le	le	nr	nr	Cyclin-like F-box domain containing protein.	0
Os04g0659000	LOC_Os04g56390.1	le	le	le	le	le	le	le	le	le	nr	nr	Similar to OSIGBa0132E09-OSIGBa0108L24.10 protein.	0
Os04g0659200	LOC_Os04g56420.1	le	le	le	le	le	le	le	le	le	nr	nr	Hypothetical protein.	0
Os04g0659300	LOC_Os04g56430.1	le	nr	nr	le	le	le	le	le	le	nr	nr	Receptor-like protein, Root development, Salt stress response, Regulation of iron acquisition	RMC
Os04g0660000	LOC_Os04g56490.1	le	le	le	le	le	le	le	le	le	nr	nr	Similar to OSIGBa0132E09-OSIGBa0108L24.22 protein.	0
Os04g0662200	LOC_Os04g56680.1	le	le	le	le	le	le	le	le	le	nr	nr	Auxin responsive SAUR protein family protein.	SAUR22
Os04g0662400	LOC_Os04g56690.1	le	nr	nr	le	le	le	le	le	le	nr	nr	Auxin responsive SAUR protein family protein.	SAUR23
Os04g0662600	LOC_Os04g56700.1	le	le	le	le	le	le	le	le	nr	nr	nr	Flavanone 3-hydroxylase, Flavonoid biosynthesis, Resistance against whitebacked planthopper	F3H1
Os04g0664400	LOC_Os04g56850.1,LOC_Os04g56850.2	le	le	le	le	le	le	le	le	le	nr	nr	Auxin response factor, Transcriptional factor, Transcriptional regulation of plant height and leaf angle	0
Os04g0664500	LOC_Os04g56900.1	le	le	le	le	le	le	le	le	le	nr	nr	Similar to H1005F08.2 protein.	AHT1
Os04g0664600	LOC_Os04g56910.1	nr	nr	nr	nr	le	le	nr	le	nr	nr	nr	Similar to H1005F08.3 protein.	0
Os04g0664900	LOC_Os04g56930.1,LOC_Os04g56930.2	le	le	le	le	le	le	le	le	le	nr	nr	Similar to H1005F08.5 protein.	CIN5
Os04g0668300	LOC_Os04g57270.1	le	le	le	le	le	le	nr	le	le	le	le	Non-protein coding transcript.	0
Os04g0669300	LOC_Os04g57350.1	le	le	le	le	le	le	nr	le	le	nr	nr	EF hand domain containing protein.	0
Os04g0676900		le	le	le	le	le	le	le	le	le	nr	nr	Conserved hypothetical protein.	0
Os04g0677000	LOC_Os04g58050.1	le	le	le	le	le	le	le	le	le	nr	nr	Protein of unknown function DUF1677, Oryza sativa family protein.	0
Os04g0677200	LOC_Os04g58080.1	le	le	le	le	le	le	le	le	le	nr	nr	Similar to H0402C08.6 protein.	0
Os04g0677400	LOC_Os04g58100.1	le	le	le	le	le	le	le	le	le	nr	nr	Protein of unknown function DUF639 family protein.	0
Os04g0682400	LOC_Os04g58590.1	le	le	le	le	le	le	le	le	le	nr	nr	Similar to H0124B04.13 protein.	0
Os04g0684300	LOC_Os04g58760.1	le	le	le	le	le	le	le	le	le	nr	nr	Casparian strip domain protein, Casparian strip (CS) formation at the endodermal cells in root, Root selective uptake of mineral elements	CASP1
Os04g0685000	LOC_Os04g58820.1	le	le	le	le	le	le	le	le	le	nr	nr	Protein of unknown function DUF623, plant domain containing protein.	0
Os04g0688200	LOC_Os04g59160.1	le	le	le	le	le	le	le	le	le	nr	nr	Similar to Peroxidase (EC 1.11.1.7).	0
Os04g0689000	LOC_Os04g59260.1	le	le	le	le	le	le	le	le	le	nr	nr	Similar to Peroxidase (EC 1.11.1.7).	0
Os04g0689400	LOC_Os04g59320.1	le	le	le	le	le	le	le	le	le	nr	nr	Protein kinase, core domain containing protein.	SPARK2
Os04g0690100	LOC_Os04g59380.1	le	le	le	le	le	le	le	le	le	nr	nr	Similar to H0814G11.16 protein.	TIF2
Os04g0691000	None	le	nr	nr	nr	nr	nr	nr	nr	nr	nr	nr	Conserved hypothetical protein.	0
Os04g0692300	LOC_Os04g59580.1	le	le	le	le	le	le	le	le	le	nr	le	Peptidase C14, ICE, catalytic subunit p20, active site domain containing protein.	0
Os05g0108400	LOC_Os05g01790.1	le	le	le	le	le	le	le	le	le	nr	nr	Protein of unknown function DUF868, plant family protein.	0
Os05g0112900	LOC_Os05g02210.1	le	le	le	le	le	le	le	le	le	nr	le	Pentatricopeptide repeat domain containing protein.	0
Os05g0114400	LOC_Os05g02390.1	le	le	le	le	le	le	le	le	le	nr	nr	Zinc finger, C2H2-type domain containing protein.	DLN129
Os05g0115600	LOC_Os05g02480.1	le	le	le	le	le	le	le	le	le	nr	nr	Protein of unknown function DUF674 family protein.	0
Os05g0116600	LOC_Os05g02570.1	le	le	le	le	le	le	le	le	le	nr	nr	F-box associated type 1 domain containing protein.	0
Os05g0116700	LOC_Os05g02580.1	le	le	le	le	le	le	le	le	le	nr	nr	Protein of unknown function DUF3741 domain containing protein.	0
Os05g0119500		le	le	le	le	le	le	le	le	le	nr	nr	KIP1-like domain containing protein.	0
Os05g0120300	LOC_Os05g02900.1	le	le	le	le	le	le	le	le	le	nr	nr	Conserved hypothetical protein.	0
Os05g0120900	LOC_Os05g02980.1	le	le	le	le	nr	le	le	le	le	nr	nr	Conserved hypothetical protein.	0
Os05g0124000	LOC_Os05g03320.1	le	le	le	le	le	nr	le	le	nr	le	le	Ankyrin repeat domain containing protein.	0
Os05g0124600	LOC_Os05g03390.1,LOC_Os05g03390.2,LOC_Os05g03390.3,LOC_Os05g03390.4	le	le	le	le	le	le	le	le	le	nr	nr	Ankyrin repeat domain containing protein.	0
Os05g0125400	None	le	le	le	le	le	le	nr	le	le	le	le	Similar to protein kinase APK1B.	0
Os05g0125900	None	le	le	le	le	le	le	le	le	le	nr	nr	Conserved hypothetical protein.	0
Os05g0128300	LOC_Os05g03770.1	le	le	le	le	le	le	le	le	le	nr	nr	Conserved hypothetical protein.	0
Os05g0128900	LOC_Os05g03810.1	nr	nr	nr	le	le	le	le	le	le	nr	nr	Similar to Trehalose-phosphatase family protein.	0
Os05g0129700	LOC_Os05g03884.1	le	le	le	le	le	le	le	le	le	nr	nr	KNOX class homeodomain protein (Knotted1-type homeobox protein OSH71).	OSKN2
Os05g0130100	LOC_Os05g03920.1	le	le	le	le	le	le	le	le	le	nr	le	Hypothetical conserved gene.	0
Os05g0130500	None	le	le	le	le	le	le	le	le	le	nr	le	Hypothetical protein.	0
Os05g0131000	LOC_Os05g04060.1	le	le	le	le	le	le	le	le	le	nr	nr	Protein of unknown function DUF247, plant family protein.	0
Os05g0132700	LOC_Os05g04210.1	le	le	le	le	le	le	le	le	le	nr	nr	Similar to R2R3 Myb-like protein.	0
Os05g0134700	LOC_Os05g04410.1	le	le	le	le	le	le	le	le	le	nr	nr	Haem peroxidase family protein.	0
Os05g0134800	LOC_Os05g04440.1	le	le	le	le	le	le	le	le	le	nr	nr	Haem peroxidase family protein.	0
Os05g0135000	LOC_Os05g04450.1	le	le	le	le	le	le	le	le	le	nr	nr	Haem peroxidase family protein.	0
Os05g0135200	LOC_Os05g04470.1	le	le	le	le	le	le	le	le	le	nr	nr	Plant peroxidase domain containing protein.	0
Os05g0135400	LOC_Os05g04490.1	le	le	le	le	le	le	le	le	le	nr	nr	Plant peroxidase domain containing protein.	0
Os05g0137700	LOC_Os05g04660.1	le	le	le	le	le	le	le	le	le	nr	nr	Similar to thioesterase family protein.	0
Os05g0138000	LOC_Os05g04680.1	le	le	le	le	le	le	le	le	le	nr	nr	Conserved hypothetical protein.	0
Os05g0138200	LOC_Os05g04690.1	le	le	le	le	le	le	le	le	le	nr	nr	Similar to Chitinase (Class II) (EC 3.2.1.14).	0
Os05g0140800	LOC_Os05g04870.1	le	le	le	le	le	le	le	le	le	nr	nr	Similar to Dormancy related protein (Fragment).	0
Os05g0143000	LOC_Os05g05110.1	le	le	le	le	le	le	le	le	le	nr	nr	Conserved hypothetical protein.	0
Os05g0144500		le	le	le	le	le	le	nr	nr	nr	nr	nr	Homolog of protein phosphatase with Kelch-like repeat domain (OsPPKL1), Positive regulation of grain length	0
Os05g0145100	LOC_Os05g05290.1	le	nr	le	le	le	le	le	le	le	nr	nr	Conserved hypothetical protein.	0
Os05g0148900	LOC_Os05g05620.1	le	le	le	le	le	le	le	le	le	nr	nr	Similar to Glutathione-S-transferase 19E50.	GSTF17
Os05g0152900	LOC_Os05g06100.1	le	le	le	le	le	le	le	le	le	nr	nr	Seven-in-absentia protein, sina domain containing protein.	0
Os05g0153000	LOC_Os05g06110.1	le	le	le	le	le	le	le	le	le	nr	nr	Gelsolin family protein.	0
Os05g0153300	LOC_Os05g06140.1	le	le	le	le	le	le	le	le	le	nr	nr	Lipase, class 3 domain containing protein.	0
Os05g0153500	LOC_Os05g06160.1	nr	nr	nr	le	le	le	le	le	le	nr	nr	Similar to Trehalose-phosphatase family protein.	0
Os05g0153900	LOC_Os05g06200.1	le	le	le	le	le	le	le	le	le	nr	le	Similar to Trehalose-phosphatase family protein.	0
Os05g0156000		nr	nr	nr	le	le	le	le	le	le	nr	nr	Similar to OSIGBa0157A06.5 protein.	0
Os05g0156900	LOC_Os05g06480.1	le	le	le	le	le	le	le	le	le	nr	le	Vacuolar H+-translocating pyrophosphatase, Regulation of grain chalkiness	0
Os05g0157000	None	nr	le	le	le	le	le	le	le	le	nr	le	Hypothetical protein.	0
Os05g0158600	LOC_Os05g06670.1	le	le	le	le	le	le	le	le	le	nr	nr	GA 2-oxidase1, GA metabolism	GA2OX1
Os05g0160800	LOC_Os05g06840.1	le	le	le	le	le	le	le	le	le	nr	nr	Similar to DNA polymerase epsilon subunit 2.	0
Os05g0161700	None	le	le	le	le	le	le	le	le	le	nr	nr	Hypothetical protein.	0
Os05g0161800	LOC_Os05g06940.1	le	le	le	le	le	le	le	le	le	nr	nr	Calcium-activated (p)ppGpp synthetase, Ca<sup>2+</sup>-activated RelA-SpoT homolog 3	CRSH3
Os05g0162000	LOC_Os05g06970.1	le	le	le	le	le	le	le	le	le	nr	nr	Similar to Peroxidase (Fragment).	PRX72
Os05g0165500	LOC_Os05g07280.1	le	le	le	le	le	le	le	le	le	nr	nr	Conserved hypothetical protein.	0
Os05g0169500	None	le	le	le	le	le	le	le	le	le	nr	le	Hypothetical protein.	0
Os05g0170700	LOC_Os05g07850.1	le	le	le	le	le	le	le	le	le	nr	nr	Leucine-rich repeat domain containing protein.	0
Os05g0175800	LOC_Os05g08350.1	nr	nr	nr	nr	nr	nr	le	nr	nr	nr	nr	F-box domain, cyclin-like domain containing protein.	0
Os05g0176300	LOC_Os05g08390.1	le	le	le	le	le	le	le	le	le	nr	nr	Conserved hypothetical protein.	0
Os05g0177400	LOC_Os05g08460.1	le	le	le	le	le	le	le	le	le	nr	nr	Hypothetical conserved gene.	0
Os05g0178100	LOC_Os05g08540.1	le	le	le	le	le	le	le	le	le	nr	nr	GA 3beta-hydroxylase1, GA metabolism	GA3OX1
Os05g0187600	LOC_Os05g09530.1	le	le	le	le	le	le	le	le	nr	nr	nr	IQ calmodulin-binding motif family protein, Positive regulator of brassinosteroid signalling, Regulation of grain width and weight	GW5
Os05g0187800	LOC_Os05g09550.1,LOC_Os05g09550.2,LOC_Os05g09550.3	le	le	le	le	le	le	nr	le	nr	nr	le	DERLIN-like protein, ER-associated protein degradation factor, Response to ER stress	DER1
Os05g0188800	LOC_Os05g09650.1	le	le	le	le	le	le	le	le	le	nr	le	Similar to H0403D02.13 protein.	0
Os05g0188900		le	le	le	le	le	le	le	le	le	nr	nr	Similar to H0403D02.13 protein.	0
Os05g0189300	LOC_Os05g09704.1	nr	le	le	le	le	le	le	le	le	le	le	Vegetative storage protein/acid phosphatase domain containing protein.	0
Os05g0191700	LOC_Os05g10330.1	nr	le	nr	le	le	le	nr	nr	le	nr	nr	Similar to Stem 28 kDa glycoprotein.	0
Os05g0192100	LOC_Os05g10370.1	le	le	le	le	le	le	le	le	le	nr	nr	Similar to Stem 28 kDa glycoprotein.	0
Os05g0196700	LOC_Os05g10800.1	le	le	le	le	le	le	nr	le	le	le	le	Conserved hypothetical protein.	0
Os05g0203800	LOC_Os05g11414.1	le	le	le	le	le	nr	nr	nr	nr	le	le	Transcription factor, Floral organ development	MADS58
Os05g0205100	LOC_Os05g11570.1	le	le	le	le	le	le	le	le	le	nr	nr	NLI interacting factor domain containing protein.	0
Os05g0207700	LOC_Os05g11750.1,LOC_Os05g11750.2,LOC_Os05g11750.3	nr	nr	le	le	le	le	le	le	le	nr	nr	Similar to Serine/threonine-protein kinase PBS1 (EC 2.7.1.37) (AvrPphB susceptible protein 1).	0
Os05g0210400	LOC_Os05g11970.1	le	le	le	le	le	le	le	le	le	nr	nr	Lipase, GDSL domain containing protein.	GELP65
Os05g0210500	LOC_Os05g11980.1	le	le	le	le	le	le	le	le	le	nr	nr	Timeless protein domain containing protein.	0
Os05g0213900	LOC_Os05g12280.1	le	le	le	le	le	le	le	le	le	nr	nr	Virulence factor, pectin lyase fold family protein.	0
Os05g0214400	LOC_Os05g12330.1	le	le	le	le	le	le	le	le	le	nr	nr	Esterase/lipase/thioesterase domain containing protein.	0
Os05g0225800	LOC_Os05g13830.1	le	le	le	le	le	le	le	le	le	nr	nr	Similar to Szp protein.	0
Os05g0226000	LOC_Os05g13850.1	le	le	le	le	le	le	le	le	le	le	nr	Similar to Proline-rich protein.	0
Os05g0226800		le	le	le	le	le	le	le	le	le	nr	nr	Similar to FIP1.	0
Os05g0226900	LOC_Os05g13900.1	nr	le	le	le	le	le	le	le	le	nr	nr	Proline-rich glycoprotein, ABA-dependent inhibition of root growth	0
Os05g0228000	LOC_Os05g13970.1,LOC_Os05g13970.2	le	le	le	le	le	le	le	le	le	nr	nr	Purine and other phosphorylases, family 1 protein.	0
Os05g0229300		nr	le	le	le	le	le	le	le	nr	nr	nr	Non-protein coding transcript.	0
Os05g0231600	None	le	le	le	le	le	le	le	le	le	nr	le	Similar to Aquaglyceroporin (Tonoplast intrinsic protein (Tipa)).	0
Os05g0231900	LOC_Os05g14260.1	nr	le	le	le	le	le	le	le	nr	nr	nr	Hypothetical conserved gene.	0
Os05g0232800	LOC_Os05g14320.1	le	le	le	le	le	le	le	le	le	nr	nr	Similar to HAT family dimerisation domain containing protein.	0
Os05g0232900		le	le	le	le	le	le	le	le	le	nr	le	Similar to HAT family dimerisation domain containing protein.	0
Os05g0233900		le	le	le	le	le	le	le	le	le	nr	nr	Conserved hypothetical protein.	0
Os05g0237700		nr	nr	nr	nr	nr	le	nr	nr	nr	nr	nr	Hypothetical gene.	0
Os05g0238400	LOC_Os05g14880.1	nr	nr	le	le	le	le	le	le	le	nr	nr	Harpin-induced 1 domain containing protein.	0
Os05g0239100	None	nr	nr	nr	le	le	le	nr	le	nr	nr	nr	Hypothetical protein.	0
Os05g0241300	LOC_Os05g15170.1	le	le	le	le	le	le	le	le	le	nr	le	Conserved hypothetical protein.	0
Os05g0242000	LOC_Os05g15230.1	le	le	le	le	le	le	le	le	le	nr	nr	Protein of unknown function DUF247, plant family protein.	0
Os05g0242600	LOC_Os05g15300.1	le	le	le	le	le	le	le	le	le	nr	nr	Prefoldin domain containing protein.	0
Os05g0245300	LOC_Os05g15630.1	le	le	nr	nr	le	le	le	le	nr	nr	nr	Uncharacterised protein family UPF0497, trans-membrane plant subgroup domain containing protein.	BLE3
Os05g0246300	LOC_Os05g15690.1	le	le	le	le	le	le	le	le	le	nr	nr	Barwin-related endoglucanase domain containing protein.	0
Os05g0247800	LOC_Os05g15880.1	le	le	le	le	le	le	le	le	le	nr	nr	Xylanase inhibitor protein, Defence response	0
Os05g0248200	LOC_Os05g15920.1	le	le	le	le	le	le	le	le	le	nr	nr	Glycoside hydrolase, family 18 protein.	0
Os05g0248300		le	le	le	le	le	le	le	le	le	nr	le	Glycoside hydrolase, family 18 protein.	0
Os05g0251400	LOC_Os05g16250.1	le	le	le	le	le	le	le	le	le	nr	nr	A member of the synaptonemal complex (SC), OmpH/coiled-coil motif-containing protein, Regulation of meiotic double-strand break (DSB) formation and SC assembly, Meiotic recombination	0
Os05g0251900	LOC_Os05g16280.1	le	le	le	le	le	le	le	le	le	nr	nr	Hypothetical conserved gene.	YSL3
Os05g0252100	LOC_Os05g16300.1	nr	nr	nr	nr	le	le	le	le	le	nr	nr	Protein of unknown function DUF620 family protein.	0
Os05g0266800		le	le	le	le	le	le	le	le	le	nr	le	Protein of unknown function DUF639 domain containing protein.	0
Os05g0271400		le	le	le	le	le	le	nr	le	nr	nr	nr	Hypothetical conserved gene.	0
Os05g0276500	LOC_Os05g19570.1	le	le	le	le	le	le	le	le	le	nr	nr	Expansin Os-EXPA3.	EXPA3
Os05g0277500	LOC_Os05g19670.1	nr	le	le	le	le	le	le	le	le	nr	nr	Similar to Germin-like protein subfamily 2 member 4 precursor.	GLP5-2
Os05g0280500	LOC_Os05g20100.1	le	le	le	le	le	le	le	le	le	nr	nr	Phospholipid/glycerol acyltransferase domain containing protein.	0
Os05g0283600		nr	nr	nr	le	le	le	le	le	le	nr	nr	Pectinesterase inhibitor domain containing protein.	0
Os05g0286100	LOC_Os05g20930.1	le	le	le	le	le	le	le	le	le	nr	nr	Zinc finger protein, Adaptability of rice roots to abiotic stress	ZFP350
Os05g0289100	None	le	le	le	le	le	le	le	le	le	nr	le	Hypothetical conserved gene.	0
Os05g0293500	LOC_Os05g22800.1	le	le	le	le	le	le	le	le	le	nr	le	Similar to Pectate lyase B (Fragment).	0
Os05g0302100		le	le	le	le	le	le	le	le	nr	nr	nr	Similar to Cytochrome c1 (Fragment).	CYTC1-1
Os05g0305000	LOC_Os05g23924.1	le	le	le	le	le	le	le	le	le	nr	le	Similar to hydrolase, hydrolyzing O-glycosyl compounds.	0
Os05g0312500	LOC_Os05g24770.1	le	le	le	le	le	le	le	le	le	nr	le	Reticulon family protein.	0
Os05g0312600	LOC_Os05g24780.1	nr	le	le	le	le	le	nr	le	le	nr	nr	EF-Hand type domain containing protein.	CML21
Os05g0319700	LOC_Os05g25540.1	nr	le	le	le	le	le	le	le	le	nr	nr	Similar to Protein kinase-like protein (Fragment).	0
Os05g0320500	LOC_Os05g25620.1	le	le	le	le	le	le	le	le	le	nr	nr	Conserved hypothetical protein.	0
Os05g0321900	None	le	le	le	le	nr	le	le	le	le	le	nr	DNA-binding WRKY domain containing protein.	WRKY75
Os05g0324300	LOC_Os05g25890.1	le	le	le	le	le	le	le	le	le	nr	nr	Protein of unknown function DUF594 domain containing protein.	0
Os05g0324400	None	le	le	le	nr	nr	nr	le	nr	le	le	nr	Hypothetical protein.	0
Os05g0324600	LOC_Os05g25910.1	le	le	le	le	le	le	le	le	le	nr	nr	OVATE domain-containing protein, Negative modulation of brassinosteroid (BR) response, Modulation of plant architecture	0
Os05g0326600	LOC_Os05g26032.1	le	le	le	le	le	le	le	le	le	nr	nr	Conserved hypothetical protein.	0
Os05g0326700	None	nr	le	le	le	le	le	le	le	le	nr	nr	Hypothetical protein.	0
Os05g0327100	LOC_Os05g26110.1	le	le	le	le	le	le	le	le	le	nr	nr	Pumilio RNA-binding repeat domain containing protein.	0
Os05g0328900		nr	le	nr	le	le	le	le	le	le	nr	le	Prolamin 7.	0
Os05g0329000		nr	le	nr	le	le	le	le	le	le	nr	le	Similar to Prolamin.	0
Os05g0329100	LOC_Os05g26377.1,LOC_Os05g26386.1	le	le	le	le	le	le	le	le	le	nr	le	Prolamin.	0
Os05g0329200	LOC_Os05g26480.1	le	le	le	le	le	le	le	le	le	nr	le	Similar to Prolamin.	0
Os05g0329300	None	le	le	le	le	le	le	le	le	le	nr	le	Prolamin.	0
Os05g0329700	LOC_Os05g26460.1	le	le	le	le	le	le	le	le	le	nr	le	Similar to Prolamin.	0
Os05g0330100		le	le	nr	le	le	le	le	le	le	nr	le	Similar to Prolamin.	0
Os05g0330600	LOC_Os05g26620.1	nr	le	nr	le	le	le	le	le	le	nr	le	Similar to Prolamin.	0
Os05g0330900		nr	nr	nr	nr	nr	le	nr	le	nr	nr	nr	Conserved hypothetical protein.	0
Os05g0332000	LOC_Os05g26770.1	le	le	nr	le	le	le	le	le	le	nr	le	Similar to Prolamin precursor.	0
Os05g0337200	LOC_Os05g27090.1	nr	le	le	le	le	le	nr	le	le	nr	nr	Helix-loop-helix DNA-binding domain containing protein.	0
Os05g0347400	LOC_Os05g28040.1	le	le	le	le	le	le	le	le	le	nr	nr	Protein of unknown function DUF640 domain containing protein.	G1L9
Os05g0349800	LOC_Os05g28210.1	le	le	le	le	le	le	le	le	le	nr	nr	Similar to Embryonic abundant protein 1.	EM
Os05g0350900	LOC_Os05g28320.1	le	le	le	le	le	le	le	le	le	nr	nr	Hypothetical conserved gene.	0
Os05g0355900	LOC_Os05g28780.1	le	le	le	le	le	le	le	le	le	nr	nr	Conserved hypothetical protein.	0
Os05g0356700	LOC_Os05g28830.1	le	le	le	le	le	le	le	le	le	nr	nr	Protein of unknown function DUF231, plant domain containing protein.	XOAT9
Os05g0360900	LOC_Os05g29740.1	le	le	le	le	le	le	le	le	le	nr	nr	Pectinesterase inhibitor domain containing protein.	0
Os05g0361800		nr	nr	nr	nr	le	le	le	nr	le	nr	le	Similar to ethylene responsive element binding protein 2.	ERF61
Os05g0362600	LOC_Os05g29930.1	le	le	le	le	le	le	nr	le	le	le	le	Late embryogenesis abundant protein, LEA-5 domain containing protein.	LEA12
Os05g0363400		le	le	le	le	le	le	nr	le	nr	le	nr	UDP-glucuronic acid decarboxylase	0
Os05g0366000	LOC_Os05g30300.1	le	le	le	le	le	le	le	le	le	nr	le	Beta-glucosidase 21.	BGLU21
Os05g0368600	LOC_Os05g30570.1	le	le	le	le	le	le	le	le	le	nr	nr	Heavy metal transport/detoxification protein domain containing protein.	HIPP57
Os05g0369100	LOC_Os05g30620.1	le	le	le	le	le	le	le	le	le	nr	nr	Similar to Subtilisin-like protease (Fragment).	0
Os05g0369300	LOC_Os05g30640.1	le	le	nr	le	nr	le	le	le	le	nr	nr	Exo70 exocyst complex subunit domain containing protein.	EXO70FX2
Os05g0371600	LOC_Os05g30820.1,LOC_Os05g30820.2	nr	le	le	le	le	le	le	le	le	nr	nr	Similar to BRASSINOSTEROID INSENSITIVE 1-associated receptor kinase 1.	RLCK184
Os05g0372900	LOC_Os05g30940.1	le	le	le	le	le	le	nr	le	le	nr	nr	Conserved hypothetical protein.	0
Os05g0373500	LOC_Os05g30990.1	le	le	le	le	le	le	le	le	le	nr	nr	Hypothetical conserved gene.	0
Os05g0374700		le	le	le	le	le	le	le	le	le	nr	nr	Heat shock protein DnaJ, N-terminal domain containing protein.	0
Os05g0376600	LOC_Os05g31254.1	le	le	le	le	le	le	le	le	le	nr	nr	BRCT domain containing protein.	0
Os05g0378700		le	le	le	le	le	le	le	le	le	nr	nr	Transcription factor GRAS domain containing protein.	GRAS27
Os05g0379400	LOC_Os05g31525.1	le	le	le	le	le	le	le	le	nr	nr	nr	Conserved hypothetical protein.	0
Os05g0380500		le	le	le	le	le	le	le	le	le	nr	le	Conserved hypothetical protein.	0
Os05g0380800	LOC_Os05g31610.1	le	le	le	le	le	le	le	le	le	nr	nr	Conserved hypothetical protein.	0
Os05g0381000		le	le	le	le	le	nr	nr	le	nr	nr	nr	Similar to Polcalcin Jun o 2 (Calcium-binding pollen allergen Jun o 2).	CML15
Os05g0381400	LOC_Os05g31670.1	le	le	le	le	le	le	le	le	le	le	nr	AWPM-19-like protein, Stress tolerance through ABA-dependent patheway	0
Os05g0384400		le	le	le	le	le	le	le	le	le	nr	nr	Peptidase aspartic, catalytic domain containing protein.	0
Os05g0386700	None	nr	le	nr	le	le	le	le	le	le	nr	nr	Zinc finger, C2H2-type domain containing protein.	0
Os05g0389600	LOC_Os05g32350.1	le	le	le	le	le	le	le	le	le	nr	nr	Zinc finger, RING/FYVE/PHD-type domain containing protein.	0
Os05g0389800	LOC_Os05g32370.1	le	le	le	le	le	le	le	le	le	nr	nr	Similar to ATP-dependent helicase DHX8 (RNA helicase HRH1) (DEAH-box protein 8).	0
Os05g0389900	None	le	le	le	le	le	le	le	le	le	nr	nr	Hypothetical gene.	0
Os05g0391900		le	le	le	le	le	le	le	le	nr	le	le	Glycosyltransferase AER61, uncharacterized domain containing protein.	0
Os05g0392900	LOC_Os05g32640.1	le	le	le	le	le	le	le	le	le	nr	nr	Conserved hypothetical protein.	0
Os05g0393800	LOC_Os05g32720.1	le	le	le	le	le	le	le	le	le	nr	le	Protein of unknown function DUF221 domain containing protein.	OSCA1.3
Os05g0394100		le	le	le	le	le	le	le	le	nr	nr	nr	Pentatricopeptide repeat domain containing protein.	0
Os05g0399400	LOC_Os05g33140.1	nr	nr	nr	nr	nr	nr	nr	le	nr	nr	nr	Chitinase 9.	CHT9
Os05g0399800	LOC_Os05g33160.1	le	le	le	le	le	le	nr	le	nr	nr	nr	Leucine-rich repeat, N-terminal domain containing protein.	0
Os05g0403000	LOC_Os05g33410.1	le	le	le	le	le	le	le	le	le	nr	nr	Peptidase aspartic, catalytic domain containing protein.	0
Os05g0403300	LOC_Os05g33430.1	le	le	le	le	le	le	le	le	le	nr	nr	Peptidase A1 domain containing protein.	0
Os05g0404700	LOC_Os05g33554.1	le	le	le	le	le	le	le	le	le	nr	nr	Similar to MBD1.	MBD711
Os05g0406600		le	le	le	le	le	le	le	le	le	nr	le	Protein of unknown function DUF3475 domain containing protein.	0
Os05g0406800	LOC_Os05g33690.1,LOC_Os05g33690.3	le	le	le	le	le	le	le	le	le	nr	nr	Leucine-rich repeat, N-terminal domain containing protein.	0
Os05g0407400		nr	nr	nr	nr	le	le	nr	le	nr	nr	nr	Non-protein coding transcript.	0
Os05g0409400	LOC_Os05g33890.1	le	le	le	le	le	le	le	le	le	nr	nr	Similar to Microtubule-associated protein MAP65-1a.	0
Os05g0414400	LOC_Os05g34240.1,LOC_Os05g34240.2,LOC_Os05g34240.3	le	le	le	le	le	le	le	le	le	nr	nr	Domain of unknown function DUF659 domain containing protein.	0
Os05g0415700	LOC_Os05g34320.1,LOC_Os05g34320.2,LOC_Os05g34320.3	le	le	le	le	le	le	le	le	le	nr	nr	Glycoside hydrolase, family 20 protein.	0
Os05g0416400	LOC_Os05g34380.1	nr	nr	nr	le	le	le	le	le	le	le	le	Similar to Cytochrome P450 CYP51H10.	CYP51H8
Os05g0419800	LOC_Os05g34700.1,LOC_Os05g34700.2	nr	nr	nr	nr	nr	nr	nr	le	nr	nr	nr	Lipase, GDSL domain containing protein.	GELP67
Os05g0420800	LOC_Os05g34780.1	le	le	le	le	le	le	le	le	le	nr	nr	Regulation of male gametogenesis during pollen development	PMR
Os05g0422200	LOC_Os05g34870.1	le	le	le	le	le	le	nr	le	le	nr	nr	Conserved hypothetical protein.	0
Os05g0424900		le	le	le	le	le	le	le	le	le	nr	nr	Similar to AER274Wp.	0
Os05g0426800	LOC_Os05g35230.1	le	le	le	le	le	le	le	le	le	nr	nr	Hypothetical conserved gene.	0
Os05g0426900	LOC_Os05g35240.1	le	le	le	le	le	le	le	le	le	nr	nr	Conserved hypothetical protein.	0
Os05g0428400	LOC_Os05g35380.1	le	le	le	le	le	le	le	le	le	nr	nr	Rossmann-like alpha/beta/alpha sandwich fold domain containing protein.	0
Os05g0430900	LOC_Os05g35594.1	nr	le	le	le	le	le	le	le	le	nr	le	TGF-beta receptor, type I/II extracellular region family protein.	0
Os05g0436000		le	le	le	le	le	le	le	le	le	nr	nr	Similar to Subtilisin-like protease.	0
Os05g0436100	LOC_Os05g36050.1	le	le	le	le	le	le	le	le	le	nr	nr	Similar to predicted protein.	0
Os05g0438100		le	le	le	le	le	le	le	le	le	nr	le	Similar to Tubby-like F-box protein 8.	0
Os05g0438300		nr	le	le	le	nr	nr	nr	nr	le	nr	nr	Conserved hypothetical protein.	0
Os05g0438700	LOC_Os05g36280.1	le	le	le	le	le	le	le	le	le	nr	nr	Similar to Histone H3.	0
Os05g0440000	LOC_Os05g36900.1	le	le	le	le	le	le	le	le	le	nr	nr	Zinc finger, Dof-type family protein.	DOF29
Os05g0440400		le	le	le	le	le	le	le	le	le	nr	nr	Similar to S1 self-incompatibility locus-linked G221 protein (Fragment).	0
Os05g0440500		le	le	le	le	le	le	le	le	le	nr	nr	Hypothetical protein.	0
Os05g0454200	LOC_Os05g38000.1,LOC_Os05g38000.2	le	le	le	le	le	le	le	le	le	nr	nr	Guanine nucleotide exchange factors for Rop, Activation of small cuticular papillae development on leaf epidermis	BGL
Os05g0456200	None	le	le	le	le	le	le	le	le	le	nr	nr	Similar to Aldose reductase.	0
Os05g0457000	LOC_Os05g38280.1	le	le	le	le	le	le	le	le	le	nr	nr	Cytochrome c oxidase, subunit VIIa domain containing protein.	0
Os05g0457400		le	le	le	le	le	le	le	le	le	nr	le	Hypothetical gene.	0
Os05g0458500	LOC_Os05g38410.1	le	le	le	le	le	le	le	le	le	nr	nr	Similar to Laccase (EC 1.10.3.2).	LAC14
Os05g0459000	LOC_Os05g38460.1	le	le	le	le	le	le	le	le	le	nr	nr	Similar to Gag/env/c-myb protein (Fragment).	DLN143
Os05g0463000	LOC_Os05g38770.1	le	le	le	le	le	le	nr	le	le	nr	nr	Similar to Receptor protein kinase-like protein.	RLCK188
Os05g0463700		le	le	le	le	le	le	le	nr	nr	le	le	Conserved hypothetical protein.	0
Os05g0465400	LOC_Os05g38960.1	le	le	le	le	le	le	le	le	le	nr	le	Protein of unknown function DUF1218 family protein.	0
Os05g0466200	LOC_Os05g39000.1	le	le	le	le	nr	le	le	le	le	nr	le	KIP1-like domain containing protein.	0
Os05g0467800		le	le	le	le	le	le	le	le	le	nr	nr	Protein of unknown function DUF1618 domain containing protein.	0
Os05g0470900	LOC_Os05g39400.1	le	le	le	le	le	le	le	le	le	nr	le	Protein of unknown function DUF688 domain containing protein.	0
Os05g0471800		le	le	le	le	le	le	le	le	le	nr	nr	Non-protein coding transcript.	0
Os05g0473600		le	le	le	le	le	le	le	le	le	nr	nr	Similar to protein binding protein.	EXO70B3
Os05g0476000	LOC_Os05g39830.1	le	le	le	le	le	le	nr	le	nr	nr	nr	Protein of unknown function DUF688 domain containing protein.	0
Os05g0476200	LOC_Os05g39850.1	le	le	le	le	le	le	le	le	le	nr	nr	Similar to DNA replication licensing factor MCM3 homolog (Replication origin activator) (ROA protein) (Fragment).	MCM3
Os05g0476400	LOC_Os05g39880.1	le	le	le	le	le	le	le	le	le	nr	nr	Similar to allergen-related.	0
Os05g0477100	None	le	le	le	le	le	le	le	le	le	nr	nr	Hypothetical protein.	0
Os05g0478300	LOC_Os05g40050.1,LOC_Os05g40050.2	le	le	le	le	le	le	nr	le	le	nr	nr	Hypothetical conserved gene.	0
Os05g0480200	LOC_Os05g40190.1	nr	nr	nr	nr	nr	nr	nr	nr	nr	le	le	Thioredoxin domain 2 containing protein.	TRXH9
Os05g0485700		le	le	le	le	le	le	nr	le	le	nr	nr	Similar to GAUT7 (GALACTURONOSYLTRANSFERASE 7); polygalacturonate 4-alpha-galacturonosyltransferase/ transferase, transferring glycosyl groups.	GAUT17
Os05g0485800	LOC_Os05g40740.1,LOC_Os05g40740.2,LOC_Os05g40740.3,LOC_Os05g40740.4	le	le	le	le	le	le	nr	le	le	le	le	Similar to pollen-specific protein NTP303.	0
Os05g0491400	LOC_Os05g41230.1	le	le	le	le	le	le	le	le	le	nr	le	Similar to LRR protein.	0
Os05g0492200	LOC_Os05g41290.1	le	le	le	le	le	le	le	le	le	nr	le	NB-ARC domain containing protein.	0
Os05g0493100	LOC_Os05g41370.1	le	nr	nr	nr	nr	le	nr	nr	le	nr	nr	Similar to KI domain interacting kinase 1.	0
Os05g0493600	LOC_Os05g41400.1	le	le	le	le	le	le	le	le	le	nr	nr	Similar to indole-3-acetate beta-glucosyltransferase.	0
Os05g0498300	LOC_Os05g41880.1	le	le	le	le	le	le	le	le	le	nr	nr	Rice homolog of MSH5, Meiosis-specific member of the MutS-homolog family, Control of class I crossover formation	MSH5
Os05g0499300	LOC_Os05g41990.1	le	le	le	le	le	le	le	le	le	nr	nr	Similar to Peroxidase (EC 1.11.1.7).	POX1
Os05g0500100		nr	nr	nr	nr	le	le	nr	nr	nr	nr	nr	UDP-glucuronosyl/UDP-glucosyltransferase family protein.	UGT705A2
Os05g0500900	LOC_Os05g42150.1	le	le	le	le	le	le	le	le	le	nr	nr	Similar to Indole-3-acetic acid-amido synthetase GH3.5 (EC 6.3.2.-) (Auxin- responsive GH3-like protein 5) (AtGH3-5).	GH3-4
Os05g0503500	None	nr	nr	nr	nr	le	le	le	le	le	nr	nr	Non-protein coding transcript.	0
Os05g0506600	LOC_Os05g43100.1	le	le	le	le	le	le	le	le	le	nr	nr	Lipase, GDSL domain containing protein.	GELP70
Os05g0506800	LOC_Os05g43120.1	le	le	le	le	le	le	nr	nr	nr	nr	nr	Hypothetical conserved gene.	GELP72
Os05g0507200		le	nr	nr	nr	nr	nr	nr	nr	nr	nr	nr	Similar to JHL23J11.5 protein.	0
Os05g0512000	LOC_Os05g43610.1	le	le	le	le	le	le	le	le	le	nr	nr	Zinc finger, RING/FYVE/PHD-type domain containing protein.	BRCA1
Os05g0512600	LOC_Os05g43690.1	le	le	le	le	le	le	le	le	le	nr	nr	X8 domain containing protein.	0
Os05g0514500	LOC_Os05g43870.1	nr	le	le	le	le	le	le	le	le	nr	nr	Conserved hypothetical protein.	0
Os05g0515600	LOC_Os05g43940.1	le	le	le	le	le	le	nr	le	le	nr	nr	Similar to O-methyltransferase ZRP4 (EC 2.1.1.-) (OMT).	0
Os05g0516800	LOC_Os05g44070.1	le	le	le	le	le	le	le	le	le	nr	nr	Similar to Ras-related protein RIC2.	0
Os05g0518200	LOC_Os05g44190.1	le	le	le	le	le	nr	le	le	le	nr	nr	Conserved hypothetical protein.	0
Os05g0518800	LOC_Os05g44260.1	le	le	le	le	le	le	le	le	nr	nr	nr	A member of S40 gene family, Leaf senescence, "Regulation of crosstalk among abiotic, biotic and developmental senescence"	S40-2
Os05g0522400		le	le	le	le	le	le	le	le	le	nr	nr	Hypothetical gene.	0
Os05g0524500	LOC_Os05g44930.1	le	le	le	le	le	le	le	le	le	nr	nr	Protein kinase, core domain containing protein.	0
Os05g0524800	LOC_Os05g44950.1	le	le	le	le	le	le	le	le	le	nr	le	Malectin-like carbohydrate-binding domain domain containing protein.	0
Os05g0525600	LOC_Os05g44990.1	le	le	le	le	le	le	le	le	le	nr	nr	Protein kinase, catalytic domain domain containing protein.	0
Os05g0525700		le	le	le	le	le	le	le	le	le	nr	nr	Protein kinase, catalytic domain domain containing protein.	0
Os05g0525800	LOC_Os05g45000.1,LOC_Os05g45010.1	le	le	le	le	le	le	le	le	le	nr	nr	Protein kinase, catalytic domain domain containing protein.	RLCK190
Os05g0527000	LOC_Os05g45100.1	le	le	le	le	le	le	le	le	nr	nr	nr	UDP-glucuronosyl/UDP-glucosyltransferase family protein.	UGT706C3
Os05g0527600	LOC_Os05g45150.1	le	le	le	le	le	le	le	le	le	nr	nr	Similar to anthocyanidin 5, 3-O-glucosyltransferase.	UGT706J1
Os05g0531200	LOC_Os05g45460.1	le	le	le	le	le	le	le	le	le	nr	nr	Pollen Ole e 1 allergen and extensin domain containing protein.	0
Os05g0531400	LOC_Os05g45480.1	le	le	le	le	le	le	le	le	le	nr	nr	Pollen Ole e 1 allergen and extensin domain containing protein.	0
Os05g0532500	LOC_Os05g45580.1	le	le	le	le	le	le	le	le	le	nr	nr	Hypothetical conserved gene.	0
Os05g0534500	LOC_Os05g45820.1	le	le	le	le	le	le	le	le	le	nr	nr	Phospholipase C, phosphatidylinositol-specific , X region domain containing protein.	HMP31
Os05g0535200	LOC_Os05g45870.1	le	le	le	le	le	le	le	le	le	nr	nr	Cyclin-like F-box domain containing protein.	0
Os05g0541400	LOC_Os05g46370.1	le	le	le	le	le	le	le	le	le	nr	nr	Atypical bHLH transcription factor, Regulation of flowering time	0
Os05g0545600	LOC_Os05g46780.1,LOC_Os05g46780.2	le	le	le	le	le	le	nr	le	nr	nr	nr	Forkhead-associated (FHA) domain domain containing protein.	0
Os05g0545700		le	le	le	le	le	le	le	le	nr	le	le	Forkhead-associated (FHA) domain domain containing protein.	0
Os05g0548700	LOC_Os05g47520.1	nr	nr	le	le	le	le	nr	le	le	nr	nr	Protein of unknown function DUF1618 domain containing protein.	0
Os05g0550200	None	le	le	le	le	le	le	le	le	le	nr	nr	Hypothetical protein.	0
Os05g0550600	LOC_Os05g47730.1	le	le	le	le	le	le	le	le	le	nr	le	Similar to Nonspecific lipid-transfer protein 2 (nsLTP2) (7 kDa lipid transfer protein).	0
Os05g0551500	LOC_Os05g47820.1,LOC_Os05g47820.2	le	le	le	le	le	le	le	le	le	nr	le	Protein of unknown function DUF1639 family protein.	0
Os05g0552400	LOC_Os05g47900.1	le	le	le	le	le	le	le	le	le	nr	nr	Zinc finger, RING/FYVE/PHD-type domain containing protein.	0
Os05g0552600	LOC_Os05g47940.1	le	le	le	le	le	le	le	le	le	nr	nr	Similar to root cap periphery gene2.	0
Os05g0552900	LOC_Os05g47970.1	le	le	le	le	le	le	le	le	le	nr	nr	MAP65/ASE1 family protein.	0
Os05g0559300		le	le	le	le	le	le	le	le	le	nr	nr	Similar to glyoxal oxidase.	0
Os05g0561400	LOC_Os05g48740.1	le	le	le	le	le	le	le	le	le	nr	nr	Conserved hypothetical protein.	0
Os05g0563000	LOC_Os05g48850.1	nr	nr	nr	nr	le	le	le	le	le	nr	nr	NAC family transcription factor, Secondary cell wall biosynthesis, Positive regulator of cellulose biosynthesis	NAC62
Os05g0565100	LOC_Os05g49040.1	le	le	le	le	le	le	le	le	le	nr	nr	Cytochrome b561/ferric reductase transmembrane domain containing protein.	0
Os05g0569500	LOC_Os05g49440.1,LOC_Os05g49440.2	le	le	le	le	le	le	le	le	le	nr	le	Similar to Embryo-specific protein.	0
Os05g0570200	LOC_Os05g49490.1	le	le	le	le	le	le	le	le	le	nr	nr	Protein of unknown function DUF295 domain containing protein.	0
Os05g0573200	LOC_Os05g49760.1	le	le	le	le	le	le	le	le	le	nr	nr	Similar to Isocitrate dehydrogenase (Fragment).	IDH
Os05g0573900	LOC_Os05g49820.1,LOC_Os05g49820.2	le	le	le	le	le	le	le	le	le	nr	nr	Similar to predicted protein.	0
Os05g0575800	None	le	nr	nr	nr	nr	nr	le	le	le	nr	le	Hypothetical conserved gene.	0
Os05g0577200	LOC_Os05g50170.1,LOC_Os05g50170.2	nr	nr	nr	le	le	le	nr	le	nr	le	le	Carboxylesterase, type B family protein.	0
Os05g0577300		nr	le	le	le	le	le	le	le	le	nr	nr	Carboxylesterase, type B family protein.	0
Os05g0580100		le	le	le	le	le	le	nr	le	nr	nr	nr	Chloroplastic/amyloplastic ADP-glucose pyrophosphorylase large subunit, Starch synthesis in the early stage of developing endosperm, Stem starch accumulation	AGPL3
Os05g0580500	LOC_Os05g50410.1,LOC_Os05g50410.2	nr	nr	nr	le	nr	nr	nr	le	nr	nr	nr	Rice homolog of yeast REC8, OsRad21-4 protein, Meiotic processes	RAD21-4
Os05g0582600	LOC_Os05g50580.1	le	le	le	le	le	le	le	le	le	nr	le	Peptidase S10, serine carboxypeptidase family protein.	SCP30
Os05g0584900	LOC_Os05g50770.2	le	le	le	le	le	le	le	le	le	nr	nr	Conserved hypothetical protein.	0
Os05g0586400	LOC_Os05g50910.1,LOC_Os05g50910.2	le	le	le	le	le	le	le	le	le	nr	nr	Protein of unknown function DUF3133 domain containing protein.	0
Os05g0587700	LOC_Os05g51020.2	le	le	le	le	le	le	le	le	le	nr	nr	Conserved hypothetical protein.	0
Os05g0588500	LOC_Os05g51090.1	le	le	le	le	le	le	nr	le	le	le	le	Sugar transporter, Galactose transport	SWEET5
Os05g0589500	None	nr	nr	nr	le	le	le	le	le	le	nr	nr	Hypothetical protein.	0
Os05g0595800	LOC_Os05g51740.1	nr	nr	nr	nr	nr	nr	le	le	nr	nr	nr	Serine-threonine/tyrosine-protein kinase domain containing protein.	0
Os06g0102800	LOC_Os06g01320.1	le	le	le	le	le	le	le	nr	le	nr	nr	SNF2-related domain containing protein.	0
Os06g0104200	LOC_Os06g01480.1	le	le	le	le	le	le	le	le	le	nr	nr	NAC transcription factor, Regulation of secondary wall biosynthesis	NAC90
Os06g0107000	LOC_Os06g01780.1	nr	nr	nr	nr	nr	nr	le	nr	le	nr	nr	Domain of unknown function DUF862, eukaryotic domain containing protein.	0
Os06g0107800	LOC_Os06g01860.1	le	le	le	le	le	le	le	le	le	nr	nr	B3 DNA-binding domain containing protein, Insect resistance	BPH29
Os06g0112700	LOC_Os06g02250.1	le	le	le	le	le	le	le	le	nr	nr	nr	Similar to Typical P-type R2R3 Myb protein (Fragment).	DLN156
Os06g0114900	LOC_Os06g02450.1	le	le	le	le	le	le	le	le	le	nr	nr	Conserved hypothetical protein.	0
Os06g0115600	LOC_Os06g02520.1	le	le	le	le	le	le	le	le	le	nr	nr	Plant-specific protein with a short C-terminal coiled-coil domain and a functional NLS, Common symbiosis signaling (SYM) pathway	IPD3
Os06g0119600	LOC_Os06g02900.1	le	le	le	le	nr	le	le	le	le	le	le	Peptidase aspartic, catalytic domain containing protein.	0
Os06g0121500	LOC_Os06g03080.1	le	le	nr	le	le	le	le	le	le	nr	nr	Peptidase A1 domain containing protein.	0
Os06g0121800	LOC_Os06g03120.1	le	le	nr	le	le	le	le	le	le	le	le	Hypothetical conserved gene.	0
Os06g0122500	None	le	le	le	le	le	le	le	le	le	nr	nr	Conserved hypothetical protein.	0
Os06g0122800	LOC_Os06g03165.1,LOC_Os06g03200.1	le	le	le	le	le	le	le	le	le	nr	nr	Hypothetical conserved gene.	0
Os06g0124300	LOC_Os06g03380.1	le	le	le	le	le	le	nr	le	le	le	le	Protein of unknown function DUF594 family protein.	0
Os06g0125000	LOC_Os06g03500.1	le	le	le	le	le	le	le	le	le	nr	nr	Similar to NBS-LRR disease resistance protein homologue.	0
Os06g0126200		le	le	le	le	le	le	nr	le	le	nr	le	ABC transporter, conserved site domain containing protein.	0
Os06g0127100	LOC_Os06g03670.1	le	le	nr	le	le	le	le	le	le	nr	nr	Dehydration-responsive element-binding protein 1C.	DREB1C
Os06g0132500	LOC_Os06g04169.1,LOC_Os06g04169.2	le	le	le	le	le	le	le	le	le	nr	nr	Control of wax biosynthesis	BDG
Os06g0134200	None	le	le	le	le	le	le	le	le	le	nr	nr	Hypothetical conserved gene.	0
Os06g0135200		le	le	le	le	le	le	le	le	le	nr	le	Similar to Hypersensitive-induced reaction protein 4.	0
Os06g0135900	LOC_Os06g04450.1,LOC_Os06g04450.2	le	le	le	le	le	le	le	le	le	nr	le	Similar to Sec1p-like protein 2 (Fragment).	0
Os06g0136900	LOC_Os06g04540.1	le	le	le	le	le	le	le	le	nr	nr	nr	Nuclear-localized AT-hook DNA binding protein, Regulation of palea development, Control of floral organ number	DP1
Os06g0140000		le	le	le	nr	nr	nr	le	le	le	nr	nr	Similar to Beta 1 subunit of 20S proteasome.	0
Os06g0140400	LOC_Os06g04850.1	le	le	le	le	le	le	le	le	le	nr	nr	Similar to HAHB-6 (Fragment).	HOX28
Os06g0141400	LOC_Os06g04930.1	le	le	le	le	le	le	le	le	le	nr	nr	Similar to Early nodulin.	0
Os06g0144900	LOC_Os06g05260.1	le	le	nr	le	le	le	nr	le	le	le	le	Pectate lyase/Amb allergen domain containing protein.	0
Os06g0145200	LOC_Os06g05284.1	le	le	le	le	le	le	le	le	le	nr	nr	Transferase family protein.	0
Os06g0145300	LOC_Os06g05300.1	le	le	le	le	le	le	le	le	le	nr	nr	Transferase domain containing protein.	0
Os06g0145600	LOC_Os06g05320.1	le	le	nr	le	le	le	le	le	nr	nr	nr	Transferase family protein.	0
Os06g0146500	None	le	le	le	le	le	le	nr	le	le	le	le	Hypothetical conserved gene.	0
Os06g0148200	LOC_Os06g05550.1	nr	le	le	le	le	le	le	le	le	le	le	Non-protein coding transcript.	GELP74
Os06g0148500	None	le	le	le	le	le	le	le	le	le	nr	nr	Cyclin-like F-box domain containing protein.	0
Os06g0148900	LOC_Os06g05610.1	le	le	le	le	le	le	le	le	le	nr	nr	Cyclin-like F-box domain containing protein.	0
Os06g0149700	LOC_Os06g05690.1	le	le	le	le	le	le	le	le	le	nr	nr	Cysteine synthase (EC 4.2.99.8).	0
Os06g0158800	LOC_Os06g06430.1,LOC_Os06g06430.2	le	le	le	le	le	le	le	le	le	nr	nr	Protein of unknown function DUF1191 family protein.	0
Os06g0159500		le	le	le	le	le	le	le	le	le	nr	nr	Similar to Histone H3.	0
Os06g0159700	None	le	le	le	le	le	le	nr	le	nr	nr	nr	Similar to histone H3.	0
Os06g0166500	LOC_Os06g07040.1	le	le	le	le	le	le	le	le	le	nr	nr	Aux/IAA protein, Mediation of abiotic stress tolerance, Drought and salt tolerance	IAA20
Os06g0169900	LOC_Os06g07300.1	le	le	le	le	le	le	le	le	le	nr	nr	Similar to GOS9 protein.	0
Os06g0170100	LOC_Os06g07330.1	le	le	le	le	le	le	le	le	le	nr	le	Similar to WAK80 - OsWAK receptor-like protein kinase.	WAK63
Os06g0170600		le	nr	nr	nr	nr	nr	nr	le	le	le	le	Similar to cDNA clone:J013067M02, full insert sequence.	C3H40
Os06g0170800	LOC_Os06g07400.1	le	le	le	le	le	le	le	le	le	nr	le	Similar to H0124B04.16 protein.	0
Os06g0174000		le	le	le	le	le	le	le	le	le	nr	le	SANT domain, DNA binding domain containing protein.	0
Os06g0174800	LOC_Os06g07790.1	le	le	le	le	le	le	le	le	le	nr	nr	Conserved hypothetical protein.	0
Os06g0177800		le	le	le	le	le	le	nr	le	le	le	le	Similar to leucoanthocyanidin dioxygenase.	0
Os06g0179400	None	le	le	le	le	le	le	le	le	le	nr	nr	Hypothetical protein.	0
Os06g0179500	LOC_Os06g08120.1	nr	nr	nr	le	le	le	le	le	le	nr	nr	Protein of unknown function DUF247, plant family protein.	0
Os06g0181700	LOC_Os06g08340.1	le	le	le	le	le	le	le	le	le	nr	nr	Ethylene responsive factor protein, Control of root architecture and ABA- and ethylene response	ERF2
Os06g0184500	LOC_Os06g08550.1	le	le	le	le	le	le	le	le	le	nr	nr	A member of the NPY gene family, Inflorescence development	NPY2
Os06g0184900	LOC_Os06g08580.1	le	nr	le	le	le	le	le	le	le	le	le	Transferase family protein.	HCT3
Os06g0185500	LOC_Os06g08640.1	le	le	nr	le	le	le	le	le	le	nr	nr	Transferase family protein.	HCT4
Os06g0186300	LOC_Os06g08710.1	le	le	le	le	le	le	le	le	le	nr	nr	Leucine-rich repeat domain containing protein.	0
Os06g0187000	LOC_Os06g08790.1	nr	nr	le	le	le	le	nr	le	nr	nr	nr	Non-protein coding transcript.	ORC1
Os06g0192000	None	le	le	le	le	le	le	nr	le	nr	nr	nr	Hypothetical protein.	0
Os06g0192400	LOC_Os06g09270.1	le	le	le	le	le	le	le	le	le	nr	nr	Glycosyl transferase, family 31 protein.	0
Os06g0197300		le	le	le	le	le	le	le	le	le	nr	nr	Similar to Chaperonin.	0
Os06g0198900	LOC_Os06g09860.1	le	le	le	le	le	le	nr	le	le	le	le	Tyrosine protein kinase domain containing protein.	RLCK202
Os06g0199000	LOC_Os06g09870.1	le	le	le	le	le	le	le	le	le	nr	nr	Similar to Glycine-rich cell wall structural protein 2 precursor.	0
Os06g0200600	LOC_Os06g09990.1	le	le	le	le	le	le	le	le	le	le	nr	Non-protein coding transcript.	0
Os06g0202600	None	le	le	le	le	le	le	le	le	le	nr	nr	Similar to cDNA clone:001-039-A08, full insert sequence.	0
Os06g0205000	LOC_Os06g10340.1	nr	le	le	le	le	le	nr	le	le	le	le	Similar to Ubiquitin-like protein ATG12.	ATG12
Os06g0209700	LOC_Os06g10730.1	le	le	le	le	le	le	le	le	le	nr	nr	Conserved hypothetical protein.	0
Os06g0209900		le	le	le	le	le	le	le	le	le	nr	le	Conserved hypothetical protein.	0
Os06g0210300		le	le	le	le	le	le	le	le	le	nr	nr	Peptidase M20 domain containing protein.	0
Os06g0210900	LOC_Os06g10850.1,LOC_Os06g10850.2	le	le	le	le	le	le	le	le	le	nr	le	Lipase, class 3 family protein.	0
Os06g0211100		le	le	le	le	le	le	le	le	le	nr	nr	Lipase, class 3 family protein.	0
Os06g0211600	LOC_Os06g10910.1	le	le	le	le	le	le	le	le	le	nr	nr	Similar to Galactoside 2-alpha-L-fucosyltransferase (EC 2.4.1.69) (Xyloglucan alpha-(1, 2)-fucosyltransferase) (PsFT1).	0
Os06g0212100	LOC_Os06g10930.1	le	le	le	le	le	le	le	le	le	nr	nr	Similar to Galactoside 2-alpha-L-fucosyltransferase (EC 2.4.1.69) (Xyloglucan alpha-(1, 2)-fucosyltransferase) (PsFT1).	0
Os06g0212300	LOC_Os06g10950.1	le	le	le	le	le	le	le	le	le	nr	nr	Similar to glycosyltransferase family-37.	0
Os06g0212600	LOC_Os06g10980.1	le	le	le	le	le	le	le	le	le	nr	nr	Xyloglucan fucosyltransferase family protein.	0
Os06g0215500	LOC_Os06g11200.1	le	le	le	le	le	le	le	le	le	nr	nr	Similar to Oxo-phytodienoic acid reductase.	OPR6
Os06g0218800	LOC_Os06g11510.1	le	le	nr	nr	le	le	nr	le	le	nr	nr	Uncharacterised protein family UPF0503 domain containing protein.	0
Os06g0219900	LOC_Os06g11650.1	le	le	le	le	le	le	le	le	le	nr	nr	Similar to Phi-1 protein.	0
Os06g0220000	LOC_Os06g11660.1,LOC_Os06g11660.2	nr	nr	nr	nr	le	nr	le	le	le	nr	nr	Similar to Phi-1 protein.	0
Os06g0220100	None	le	le	le	le	le	le	le	le	le	nr	nr	Hypothetical protein.	0
Os06g0220300	LOC_Os06g11700.1	le	le	le	le	le	le	le	le	le	nr	nr	Similar to Phi-1 protein.	0
Os06g0220600	LOC_Os06g11730.1	le	le	le	le	le	le	nr	le	nr	nr	nr	RNA recognition motif domain domain containing protein.	0
Os06g0221000	LOC_Os06g11780.1	le	le	le	le	le	le	le	le	le	nr	nr	Similar to P-type R2R3 Myb protein (Fragment).	0
Os06g0222100	LOC_Os06g11840.1	le	le	le	le	le	le	le	le	le	nr	nr	Similar to Ramosa 3 (Fragment).	TPP8
Os06g0222800	LOC_Os06g11910.1,LOC_Os06g11910.2	le	le	le	le	le	le	le	le	le	nr	nr	Metallophosphoesterase domain containing protein.	0
Os06g0223900	None	le	le	le	le	le	le	le	le	le	nr	nr	Non-protein coding transcript.	0
Os06g0226500	LOC_Os06g12210.1	nr	le	nr	nr	le	le	le	le	le	nr	nr	Helix-loop-helix protein, Brassinosteroid signaling	BU1
Os06g0228600	LOC_Os06g12330.1	le	le	le	le	le	le	le	le	nr	nr	le	Similar to Amino acid carrier.	AAP12C
Os06g0234600	LOC_Os06g12820.1	le	le	le	le	le	le	le	le	le	nr	nr	Domain of unknown function DUF231, plant domain containing protein.	0
Os06g0236600	LOC_Os06g12980.1	le	le	le	le	le	le	le	le	nr	nr	nr	Cyclin-D1-1.	CYCD1;2
Os06g0237400	LOC_Os06g13040.1	le	le	le	le	le	le	le	le	le	nr	le	Similar to xyloglucan endotransglucosylase/hydrolase protein 1.	0
Os06g0237700		le	le	le	le	le	le	le	le	le	nr	nr	Haem peroxidase family protein.	0
Os06g0241000		le	le	le	le	le	le	le	le	le	nr	nr	Similar to OSIGBa0132I10.2 protein.	0
Os06g0241400	LOC_Os06g13350.1	le	le	le	le	le	le	le	le	le	nr	le	SAM dependent carboxyl methyltransferase family protein.	0
Os06g0244700	LOC_Os06g13600.1	le	le	le	le	le	le	le	le	nr	nr	nr	Similar to microtubule-associated protein TORTIFOLIA1.	0
Os06g0252800	LOC_Os06g14220.1	le	le	le	le	le	le	le	le	le	nr	nr	Similar to STF-1 (Fragment).	0
Os06g0256000	LOC_Os06g14460.1	le	le	le	le	le	le	le	le	le	nr	nr	Conserved hypothetical protein.	0
Os06g0256800	LOC_Os06g14530.1	le	le	le	nr	le	le	nr	le	le	nr	nr	Hypothetical conserved gene.	0
Os06g0256900	LOC_Os06g14540.1	le	le	le	le	le	le	le	le	le	nr	nr	Similar to Endo-beta-1, 4-glucanase precursor (EC 3.2.1.4).	GH9B3
Os06g0257600	LOC_Os06g14630.1	le	le	le	le	le	le	le	le	le	nr	nr	Esterase, SGNH hydrolase-type domain containing protein.	GELP82
Os06g0265400	LOC_Os06g15480.1,LOC_Os06g15480.2	le	le	le	le	le	le	le	le	le	nr	nr	TGA transcription factor, bZIP transcription factor, Negative regulation of grain width and weight	BZIP47
Os06g0269200	LOC_Os06g15810.1	le	le	le	le	le	nr	le	le	le	le	le	Protein of unknown function DUF6, transmembrane domain containing protein.	0
Os06g0272800	LOC_Os06g16160.1,LOC_Os06g16170.1	le	le	le	le	le	le	le	le	le	nr	nr	Domain of unknown function DUF231, plant domain containing protein.	0
Os06g0279900	LOC_Os06g16790.1	le	le	le	le	le	le	le	le	le	nr	nr	Similar to NB-ARC domain containing protein, expressed.	0
Os06g0280500		nr	nr	nr	le	le	le	le	le	le	nr	nr	Similar to NB-ARC domain containing protein, expressed.	0
Os06g0285400	LOC_Os06g17490.1	le	le	le	le	le	le	le	le	le	nr	nr	Similar to predicted protein.	0
Os06g0287500	LOC_Os06g17950.1	le	le	le	le	le	le	le	le	le	nr	nr	Similar to NBS-LRR type R protein Nbs7-75.	0
Os06g0288300	LOC_Os06g18010.1	le	le	le	le	le	le	nr	le	nr	nr	le	C-glucosyltransferase, Flavone-C-glycoside synthesis	0
Os06g0290900		le	le	le	le	le	le	le	le	le	nr	nr	Hypothetical protein.	0
Os06g0291000		nr	nr	nr	nr	le	le	le	le	le	nr	nr	Hypothetical protein.	0
Os06g0292100	LOC_Os06g18880.1	le	le	le	le	le	le	le	le	le	nr	nr	Hypothetical conserved gene.	0
Os06g0292600	None	nr	le	le	le	le	le	le	le	le	nr	le	Non-protein coding transcript.	0
Os06g0293100	LOC_Os06g18930.1	le	le	le	le	le	le	le	le	nr	nr	nr	Conserved hypothetical protein.	0
Os06g0294600	LOC_Os06g19070.1	nr	nr	nr	le	le	le	le	le	le	nr	nr	Cytochrome P450 family protein.	0
Os06g0295000	LOC_Os06g19110.1	le	le	le	le	le	le	le	le	le	nr	nr	Hypothetical conserved gene.	0
Os06g0296700	LOC_Os06g19260.1	le	le	le	le	le	le	le	le	le	nr	nr	C-type lectin, conserved site domain containing protein.	0
Os06g0297500	None	le	le	le	le	le	le	le	le	le	nr	nr	Hypothetical protein.	0
Os06g0299500	None	le	le	le	le	le	le	le	le	le	nr	nr	Similar to J023036E09, full insert sequence (Fragment).	0
Os06g0301400	LOC_Os06g19740.1	le	le	le	le	le	le	le	le	le	nr	nr	Conserved hypothetical protein.	0
Os06g0302000	LOC_Os06g19800.1	le	le	le	le	le	le	le	le	le	nr	le	Similar to BURP domain-containing protein 11.	0
Os06g0302300		le	le	le	le	le	le	le	le	le	nr	nr	Similar to BURP domain-containing protein 11.	0
Os06g0304300	None	le	le	le	le	le	le	le	le	le	nr	nr	Hypothetical protein.	0
Os06g0304700	LOC_Os06g20050.1	le	le	le	le	le	le	le	le	le	nr	nr	Conserved hypothetical protein.	0
Os06g0309400	LOC_Os06g20440.1	nr	le	nr	le	le	le	le	le	le	nr	nr	Similar to OSIGBa0076I14.10 protein.	0
Os06g0311000	LOC_Os06g20570.1	le	le	le	le	le	le	le	le	le	nr	nr	Hypothetical conserved gene.	0
Os06g0313000	None	le	le	le	le	le	le	le	le	le	nr	nr	Conserved hypothetical protein.	0
Os06g0318500	LOC_Os06g21360.1	le	le	le	le	le	le	le	le	le	nr	nr	Similar to Sodium/hydrogen exchanger.	NHX4
Os06g0318900	None	le	le	le	le	le	le	nr	le	le	nr	nr	Non-protein coding transcript.	AGP25
Os06g0319400		nr	nr	nr	nr	le	le	le	le	le	nr	le	Hypothetical genes.	0
Os06g0323000		le	le	le	le	le	le	nr	le	nr	nr	nr	Similar to H1005F08.15 protein.	0
Os06g0324800	LOC_Os06g21920.1	le	nr	le	le	le	le	le	le	le	nr	nr	Phosphate transporter, Phosphate uptake	PT9
Os06g0325200	LOC_Os06g21950.1	le	le	le	le	le	le	le	le	le	nr	nr	Phosphate transporter, Phosphate uptake	PT10
Os06g0325700	LOC_Os06g22000.1	le	le	le	le	le	le	le	le	le	nr	nr	Conserved hypothetical protein.	0
Os06g0325900	LOC_Os06g22020.1	le	le	le	le	le	le	le	le	le	nr	nr	Similar to Bx2-like protein.	0
Os06g0326900	LOC_Os06g22100.1,LOC_Os06g22100.2	le	le	le	le	le	le	nr	le	nr	nr	nr	Protein of unknown function DUF296 domain containing protein.	0
Os06g0328400	LOC_Os06g22290.1	le	le	le	le	le	le	le	le	le	nr	nr	Protein kinase, catalytic domain domain containing protein.	0
Os06g0330400	LOC_Os06g22490.1	le	le	le	le	le	le	le	le	le	nr	nr	Fatty acid hydroxylase domain containing protein.	0
Os06g0334700		le	le	le	le	le	le	le	le	le	nr	nr	Hypothetical protein.	0
Os06g0335900	LOC_Os06g22919.1,LOC_Os06g22919.2,LOC_Os06g22919.3,LOC_Os06g22919.4	le	le	le	le	le	le	le	le	le	nr	nr	Concanavalin A-like lectin/glucanase domain containing protein.	XTH15
Os06g0339500	LOC_Os06g23190.1	le	le	le	le	le	nr	le	le	le	le	le	Similar to OSIGBa0137A06.2 protein.	0
Os06g0341300	LOC_Os06g23350.1	le	le	le	le	le	le	nr	le	le	nr	nr	Seed maturation protein domain containing protein.	LEA33
Os06g0342000	LOC_Os06g23420.1,LOC_Os06g23420.2	le	le	le	le	le	le	le	le	le	nr	nr	Exostosin-like family protein.	0
Os06g0345200	LOC_Os06g23684.1,LOC_Os06g23684.2	le	le	le	le	le	le	le	le	le	nr	nr	Similar to Nicotianamine aminotransferase.	NAAT4
Os06g0346300	LOC_Os06g23780.1	le	le	le	le	le	le	le	le	nr	le	le	Similar to ACX4 (ACYL-COA OXIDASE 4); acyl-CoA oxidase/ oxidoreductase.	0
Os06g0349700	LOC_Os06g24180.1	le	le	le	le	le	le	le	le	le	nr	nr	Cytochrome P450 family protein.	0
[truncated: 1,691 more rows]

## Sheet: TableS2
Table S2. Genes that are expressed by not rhythmic across any of the time courses.
GeneID	Alt_GeneID	leaf 15 d	leaf 29 d	leaf 43 d	leaf 57 d	leaf 78 d	leaf 85 d	leaf 92 d	leaf 99 d	leaf 113 d	root 15 d	root 43 d	description	common name
141		nr	nr	nr	nr	nr	nr	nr	nr	nr	nr	nr	#N/A	#N/A
1475		nr	nr	nr	nr	nr	nr	nr	nr	nr	nr	nr	#N/A	#N/A
1638		nr	nr	nr	nr	nr	nr	nr	nr	nr	nr	nr	#N/A	#N/A
2963		nr	nr	nr	nr	nr	nr	nr	nr	nr	nr	nr	#N/A	#N/A
3791		nr	nr	nr	nr	nr	nr	nr	nr	nr	nr	nr	#N/A	#N/A
4851		nr	nr	nr	nr	nr	nr	nr	nr	nr	nr	nr	#N/A	#N/A
9118		nr	nr	nr	nr	nr	nr	nr	nr	nr	nr	nr	#N/A	#N/A
9989		nr	nr	nr	nr	nr	nr	nr	nr	nr	nr	nr	#N/A	#N/A
10430		nr	nr	nr	nr	nr	nr	nr	nr	nr	nr	nr	#N/A	#N/A
10634		nr	nr	nr	nr	nr	nr	nr	nr	nr	nr	nr	#N/A	#N/A
11714		nr	nr	nr	nr	nr	nr	nr	nr	nr	nr	nr	#N/A	#N/A
12630		nr	nr	nr	nr	nr	nr	nr	nr	nr	nr	nr	#N/A	#N/A
14631		nr	nr	nr	nr	nr	nr	nr	nr	nr	nr	nr	#N/A	#N/A
14993		nr	nr	nr	nr	nr	nr	nr	nr	nr	nr	nr	#N/A	#N/A
15031		nr	nr	nr	nr	nr	nr	nr	nr	nr	nr	nr	#N/A	#N/A
15138		nr	nr	nr	nr	nr	nr	nr	nr	nr	nr	nr	#N/A	#N/A
16158		nr	nr	nr	nr	nr	nr	nr	nr	nr	nr	nr	#N/A	#N/A
18698		nr	nr	nr	nr	nr	nr	nr	nr	nr	nr	nr	#N/A	#N/A
20077		nr	nr	nr	nr	nr	nr	nr	nr	nr	nr	nr	#N/A	#N/A
20394		nr	nr	nr	nr	nr	nr	nr	nr	nr	nr	nr	#N/A	#N/A
21032		nr	nr	nr	nr	nr	nr	nr	nr	nr	nr	nr	#N/A	#N/A
21347		nr	nr	nr	nr	nr	nr	nr	nr	nr	nr	nr	#N/A	#N/A
21720		nr	nr	nr	nr	nr	nr	nr	nr	nr	nr	nr	#N/A	#N/A
21774		nr	nr	nr	nr	nr	nr	nr	nr	nr	nr	nr	#N/A	#N/A
24463		nr	nr	nr	nr	nr	nr	nr	nr	nr	nr	nr	#N/A	#N/A
25562		nr	nr	nr	nr	nr	nr	nr	nr	nr	nr	nr	#N/A	#N/A
27661		nr	nr	nr	nr	nr	nr	nr	nr	nr	nr	nr	#N/A	#N/A
27889		nr	nr	nr	nr	nr	nr	nr	nr	nr	nr	nr	#N/A	#N/A
28933		nr	nr	nr	nr	nr	nr	nr	nr	nr	nr	nr	#N/A	#N/A
29179		nr	nr	nr	nr	nr	nr	nr	nr	nr	nr	nr	#N/A	#N/A
30311		nr	nr	nr	nr	nr	nr	nr	nr	nr	nr	nr	#N/A	#N/A
30440		nr	nr	nr	nr	nr	nr	nr	nr	nr	nr	nr	#N/A	#N/A
31622		nr	nr	nr	nr	nr	nr	nr	nr	nr	nr	nr	#N/A	#N/A
32064		nr	nr	nr	nr	nr	nr	nr	nr	nr	nr	nr	#N/A	#N/A
34716		nr	nr	nr	nr	nr	nr	nr	nr	nr	nr	nr	#N/A	#N/A
34905		nr	nr	nr	nr	nr	nr	nr	nr	nr	nr	nr	#N/A	#N/A
35636		nr	nr	nr	nr	nr	nr	nr	nr	nr	nr	nr	#N/A	#N/A
36228		nr	nr	nr	nr	nr	nr	nr	nr	nr	nr	nr	#N/A	#N/A
37425		nr	nr	nr	nr	nr	nr	nr	nr	nr	nr	nr	#N/A	#N/A
37812		nr	nr	nr	nr	nr	nr	nr	nr	nr	nr	nr	#N/A	#N/A
38917		nr	nr	nr	nr	nr	nr	nr	nr	nr	nr	nr	#N/A	#N/A
40513		nr	nr	nr	nr	nr	nr	nr	nr	nr	nr	nr	#N/A	#N/A
40990		nr	nr	nr	nr	nr	nr	nr	nr	nr	nr	nr	#N/A	#N/A
41139		nr	nr	nr	nr	nr	nr	nr	nr	nr	nr	nr	#N/A	#N/A
42865		nr	nr	nr	nr	nr	nr	nr	nr	nr	nr	nr	#N/A	#N/A
43620		nr	nr	nr	nr	nr	nr	nr	nr	nr	nr	nr	#N/A	#N/A
43669		nr	nr	nr	nr	nr	nr	nr	nr	nr	nr	nr	#N/A	#N/A
43729		nr	nr	nr	nr	nr	nr	nr	nr	nr	nr	nr	#N/A	#N/A
Os01g0148100	LOC_Os01g05510.1,LOC_Os01g05510.2,LOC_Os01g05510.3,LOC_Os01g05510.4,LOC_Os01g05510.5	nr	nr	nr	nr	nr	nr	nr	nr	nr	nr	nr	Conserved hypothetical protein.	0
Os01g0307300		nr	nr	nr	nr	nr	nr	nr	nr	nr	nr	nr	Protein of unknown function DUF789 family protein.	0
Os01g0324500		nr	nr	nr	nr	nr	nr	nr	nr	nr	nr	nr	Similar to cDNA clone:J033110L02, full insert sequence.	0
Os01g0554900		nr	nr	nr	nr	nr	nr	nr	nr	nr	nr	nr	Non-protein coding transcript.	0
Os01g0578600		nr	nr	nr	nr	nr	nr	nr	nr	nr	nr	nr	F-box protein, Indica-Japonica hybrid male sterility	SAF
Os01g0597800	LOC_Os01g41430.1	nr	nr	nr	nr	nr	nr	nr	nr	nr	nr	nr	UDP-glucuronosyl/UDP-glucosyltransferase family protein.	UGT703A4
Os01g0619900	LOC_Os01g43230.1,LOC_Os01g43230.2,LOC_Os01g43230.3	nr	nr	nr	nr	nr	nr	nr	nr	nr	nr	nr	Similar to DNA binding.	TCL2
Os01g0634300	LOC_Os01g44310.1,LOC_Os01g44310.2	nr	nr	nr	nr	nr	nr	nr	nr	nr	nr	nr	Conserved hypothetical protein.	0
Os01g0650000	LOC_Os01g46130.1,LOC_Os01g46130.2	nr	nr	nr	nr	nr	nr	nr	nr	nr	nr	nr	Lipase, GDSL domain containing protein.	0
Os01g0650800	LOC_Os01g46200.1	nr	nr	nr	nr	nr	nr	nr	nr	nr	nr	nr	Transposon, En/Spm-like domain containing protein.	0
Os01g0752400	LOC_Os01g54880.1	nr	nr	nr	nr	nr	nr	nr	nr	nr	nr	nr	Hypothetical conserved gene.	0
Os01g0915800	LOC_Os01g68710.1,LOC_Os01g68710.2,LOC_Os01g68710.3	nr	nr	nr	nr	nr	nr	nr	nr	nr	nr	nr	Similar to FK506-binding protein 2-2 precursor (EC 5.2.1.8) (Peptidyl-prolyl cis- trans isomerase) (PPIase) (Rotamase) (15 kDa FKBP) (FKBP-15-2).	0
Os02g0144300	None	nr	nr	nr	nr	nr	nr	nr	nr	nr	nr	nr	Similar to H0114G12.9 protein.	0
Os02g0154200	LOC_Os02g05980.1	nr	nr	nr	nr	nr	nr	nr	nr	nr	nr	nr	Leucine-rich repeat receptor kinase, Regulation of grain yield	LRK1
Os02g0283200		nr	nr	nr	nr	nr	nr	nr	nr	nr	nr	nr	Similar to 68 kDa protein HP68.	ABCE1
Os02g0671500		nr	nr	nr	nr	nr	nr	nr	nr	nr	nr	nr	Non-protein coding transcript.	0
Os02g0717800	LOC_Os02g48660.1	nr	nr	nr	nr	nr	nr	nr	nr	nr	nr	nr	Similar to 60S ribosomal protein l31 (Fragment).	0
Os02g0720600	LOC_Os02g48870.1	nr	nr	nr	nr	nr	nr	nr	nr	nr	nr	nr	Peptidase A1 domain containing protein.	0
Os02g0732700	LOC_Os02g49992.1,LOC_Os02g49992.2,LOC_Os02g49992.3	nr	nr	nr	nr	nr	nr	nr	nr	nr	nr	nr	Similar to F26F24.8.	0
Os03g0103200	LOC_Os03g01300.1	nr	nr	nr	nr	nr	nr	nr	nr	nr	nr	nr	Similar to Physical impedance induced protein.	HYPRP4
Os03g0186600	LOC_Os03g08754.1,LOC_Os03g08754.2	nr	nr	nr	nr	nr	nr	nr	nr	nr	nr	nr	MADS-box transcription factor, Negative regulation of brassinosteroid (BR)-mediated lamina joint inclination, BR-mediated coleoptile elongation	MADS47
Os03g0294600	LOC_Os03g18350.1	nr	nr	nr	nr	nr	nr	nr	nr	nr	nr	nr	Similar to Importin-beta1.	0
Os03g0307700	LOC_Os03g19470.1	nr	nr	nr	nr	nr	nr	nr	nr	nr	nr	nr	Domain of unknown function DUF231, plant domain containing protein.	0
Os03g0441900		nr	nr	nr	nr	nr	nr	nr	nr	nr	nr	nr	Similar to Growth-regulating factor 1.	0
Os03g0810500	None	nr	nr	nr	nr	nr	nr	nr	nr	nr	nr	nr	Hypothetical conserved gene.	0
Os03g0841400		nr	nr	nr	nr	nr	nr	nr	nr	nr	nr	nr	Non-protein coding transcript.	0
Os04g0108900		nr	nr	nr	nr	nr	nr	nr	nr	nr	nr	nr	Similar to Sesquiterpene synthase (Fragment).	0
Os04g0141500		nr	nr	nr	nr	nr	nr	nr	nr	nr	nr	nr	Concanavalin A-like lectin/glucanase domain containing protein.	0
Os04g0195800		nr	nr	nr	nr	nr	nr	nr	nr	nr	nr	nr	Transposase, MuDR, plant domain containing protein.	0
Os04g0213400		nr	nr	nr	nr	nr	nr	nr	nr	nr	nr	nr	Hemopexin fold protein, Chlorophyll degradation, Anther development	HFP
Os04g0217300		nr	nr	nr	nr	nr	nr	nr	nr	nr	nr	nr	Similar to Bacterial blight resistance protein XA26.	RLCK137
Os04g0219900		nr	nr	nr	nr	nr	nr	nr	nr	nr	nr	nr	Conserved hypothetical protein.	0
Os04g0235200		nr	nr	nr	nr	nr	nr	nr	nr	nr	nr	nr	Similar to Sedoheptulose-1, 7-bisphosphatase.	0
Os04g0259800		nr	nr	nr	nr	nr	nr	nr	nr	nr	nr	nr	Conserved hypothetical protein.	0
Os04g0268000		nr	nr	nr	nr	nr	nr	nr	nr	nr	nr	nr	Conserved hypothetical protein.	0
Os04g0333700		nr	nr	nr	nr	nr	nr	nr	nr	nr	nr	nr	Hypothetical conserved gene.	0
Os04g0373300		nr	nr	nr	nr	nr	nr	nr	nr	nr	nr	nr	Hypothetical protein.	0
Os04g0383900		nr	nr	nr	nr	nr	nr	nr	nr	nr	nr	nr	Conserved hypothetical protein.	RALF16
Os04g0451600		nr	nr	nr	nr	nr	nr	nr	nr	nr	nr	nr	Similar to H0815C01.4 protein.	0
Os04g0661700	LOC_Os04g56630.1,LOC_Os04g56630.2	nr	nr	nr	nr	nr	nr	nr	nr	nr	nr	nr	Similar to H0112G12.14 protein.	0
Os04g0663200	LOC_Os04g56750.1	nr	nr	nr	nr	nr	nr	nr	nr	nr	nr	nr	Similar to OSIGBa0099L20.3 protein.	C3H30
Os05g0104100	LOC_Os05g01360.1	nr	nr	nr	nr	nr	nr	nr	nr	nr	nr	nr	Vps53-like, N-terminal domain containing protein.	0
Os05g0150300	LOC_Os05g05780.1	nr	nr	nr	nr	nr	nr	nr	nr	nr	nr	nr	Similar to Possible global transcription activator SNF2L1 (SWI/SNF related matrix associated actin dependent regulator of chromatin subfamily A member 1).	0
Os05g0303300		nr	nr	nr	nr	nr	nr	nr	nr	nr	nr	nr	Chloroplast-localized heat shock protein 70, Chloroplast differentiation under high temperature	HSP70CP1
Os05g0370600	LOC_Os05g30750.1,LOC_Os05g30750.2,LOC_Os05g30750.3,LOC_Os05g30750.4,LOC_Os05g30750.5,LOC_Os05g30750.6,LOC_Os05g30750.7	nr	nr	nr	nr	nr	nr	nr	nr	nr	nr	nr	A member of the family of multiple C2 domain and transmembrane region proteins (MCTPs), Control of auxin-mediated anther dehiscence	FTIP7
Os05g0377000	LOC_Os05g31290.1	nr	nr	nr	nr	nr	nr	nr	nr	nr	nr	nr	Similar to Acyl carrier protein.	0
Os05g0402600		nr	nr	nr	nr	nr	nr	nr	nr	nr	nr	nr	Uncharacterised protein family UPF0005 domain containing protein.	0
Os05g0463500	LOC_Os05g38810.1	nr	nr	nr	nr	nr	nr	nr	nr	nr	nr	nr	PWWP domain containing protein.	0
Os06g0101600	LOC_Os06g01210.1	nr	nr	nr	nr	nr	nr	nr	nr	nr	nr	nr	Plastocyanin, chloroplast precursor.	PC
Os06g0137700	LOC_Os06g04620.1	nr	nr	nr	nr	nr	nr	nr	nr	nr	nr	nr	Similar to GDP-mannose 4, 6 dehydratase 1 (EC 4.2.1.47) (GDP-D-mannose dehydratase 1) (GMD 1).	0
Os06g0203600	LOC_Os06g10210.1,LOC_Os06g10210.2,LOC_Os06g10210.3	nr	nr	nr	nr	nr	nr	nr	nr	nr	nr	nr	Chalcone isomerase domain containing protein.	0
Os06g0251700	LOC_Os06g14080.1	nr	nr	nr	nr	nr	nr	nr	nr	nr	nr	nr	Myosin II heavy chain-like family protein.	0
Os06g0255300	None	nr	nr	nr	nr	nr	nr	nr	nr	nr	nr	nr	Hypothetical conserved gene.	0
Os06g0271100		nr	nr	nr	nr	nr	nr	nr	nr	nr	nr	nr	UDP-glucuronosyl/UDP-glucosyltransferase domain containing protein.	0
Os06g0278700		nr	nr	nr	nr	nr	nr	nr	nr	nr	nr	nr	Hypothetical gene.	0
Os06g0344100		nr	nr	nr	nr	nr	nr	nr	nr	nr	nr	nr	Armadillo-like helical domain containing protein.	0
Os06g0356200		nr	nr	nr	nr	nr	nr	nr	nr	nr	nr	nr	Hypothetical protein.	0
Os06g0472400	LOC_Os06g27800.1,LOC_Os06g27800.2	nr	nr	nr	nr	nr	nr	nr	nr	nr	nr	nr	Similar to predicted protein.	0
Os06g0583500		nr	nr	nr	nr	nr	nr	nr	nr	nr	nr	nr	Similar to Histone deacetylase.	HDAC1
Os06g0618900		nr	nr	nr	nr	nr	nr	nr	nr	nr	nr	nr	VQ domain containing protein.	VQ24
Os06g0672400	LOC_Os06g46030.1	nr	nr	nr	nr	nr	nr	nr	nr	nr	nr	nr	Protein of unknown function DUF640 domain containing protein.	G1L2
Os06g0709500		nr	nr	nr	nr	nr	nr	nr	nr	nr	nr	nr	Conserved hypothetical protein.	0
Os07g0215600		nr	nr	nr	nr	nr	nr	nr	nr	nr	nr	nr	Allergenic protein.	0
Os07g0479200	LOC_Os07g29610.1	nr	nr	nr	nr	nr	nr	nr	nr	nr	nr	nr	Similar to SL15-like (Fragment).	0
Os07g0488800		nr	nr	nr	nr	nr	nr	nr	nr	nr	nr	nr	Putative cysteine-rich receptor-like kinase (CRK), Causal gene of light-induced lesion mimic mutant	LIL1
Os07g0490000		nr	nr	nr	nr	nr	nr	nr	nr	nr	nr	nr	Similar to cytokinin-O-glucosyltransferase 2.	0
Os07g0491500	LOC_Os07g30930.1	nr	nr	nr	nr	nr	nr	nr	nr	nr	nr	nr	Hypothetical conserved gene.	0
Os07g0499800	LOC_Os07g31650.1	nr	nr	nr	nr	nr	nr	nr	nr	nr	nr	nr	Ubiquitin-protein ligase E3 MDM2 domain containing protein.	0
Os07g0536500		nr	nr	nr	nr	nr	nr	nr	nr	nr	nr	nr	Conserved hypothetical protein.	0
Os07g0611100		nr	nr	nr	nr	nr	nr	nr	nr	nr	nr	nr	Similar to prenylated Rab receptor 2.	0
Os07g0652200		nr	nr	nr	nr	nr	nr	nr	nr	nr	nr	nr	Armadillo domain containing protein.	0
Os08g0109500	LOC_Os08g01794.1,LOC_Os08g01794.2	nr	nr	nr	nr	nr	nr	nr	nr	nr	nr	nr	Bromodomain containing protein.	0
Os08g0149600		nr	nr	nr	nr	nr	nr	nr	nr	nr	nr	nr	Hypothetical protein.	0
Os08g0203900	LOC_Os08g10350.1	nr	nr	nr	nr	nr	nr	nr	nr	nr	nr	nr	UAA transporter family protein.	0
Os08g0218200		nr	nr	nr	nr	nr	nr	nr	nr	nr	nr	nr	Hypothetical protein.	0
Os08g0220900		nr	nr	nr	nr	nr	nr	nr	nr	nr	nr	nr	Hypothetical conserved gene.	0
Os08g0229300		nr	nr	nr	nr	nr	nr	nr	nr	nr	nr	nr	Non-protein coding transcript.	0
Os08g0252100		nr	nr	nr	nr	nr	nr	nr	nr	nr	nr	nr	Non-protein coding transcript.	0
Os08g0327900		nr	nr	nr	nr	nr	nr	nr	nr	nr	nr	nr	Late embryogenesis abundant (LEA) group 1 family protein.	LEA4
Os08g0348800		nr	nr	nr	nr	nr	nr	nr	nr	nr	nr	nr	Hypothetical conserved gene.	0
Os08g0389500		nr	nr	nr	nr	nr	nr	nr	nr	nr	nr	nr	UbiA prenyltransferase family domain containing protein.	0
Os08g0396200	LOC_Os08g30554.1	nr	nr	nr	nr	nr	nr	nr	nr	nr	nr	nr	Hypothetical gene.	0
Os08g0430100	LOC_Os08g33330.1	nr	nr	nr	nr	nr	nr	nr	nr	nr	nr	nr	Similar to Myosin-like protein.	0
Os08g0533700	LOC_Os08g42110.1	nr	nr	nr	nr	nr	nr	nr	nr	nr	nr	nr	Similar to cation cation antiporter.	0
Os09g0104300	LOC_Os09g01690.1,LOC_Os09g01690.2	nr	nr	nr	nr	nr	nr	nr	nr	nr	nr	nr	Protein of unknown function DUF1168 family protein.	0
Os09g0121000	LOC_Os09g03370.1	nr	nr	nr	nr	nr	nr	nr	nr	nr	nr	nr	Similar to SMC6 protein.	0
Os09g0132700		nr	nr	nr	nr	nr	nr	nr	nr	nr	nr	nr	Similar to DAG protein.	0
Os09g0299500	LOC_Os09g12800.1	nr	nr	nr	nr	nr	nr	nr	nr	nr	nr	nr	Similar to predicted protein.	0
Os09g0347900	LOC_Os09g17870.1,LOC_Os09g17870.2	nr	nr	nr	nr	nr	nr	nr	nr	nr	nr	nr	Cytidylyltransferase domain containing protein.	0
Os09g0375000	LOC_Os09g20820.1	nr	nr	nr	nr	nr	nr	nr	nr	nr	nr	nr	Enolase (EC 4.2.1.11) (Fragment).	0
Os09g0420100	LOC_Os09g25260.1,LOC_Os09g25260.2	nr	nr	nr	nr	nr	nr	nr	nr	nr	nr	nr	Zinc finger, C6HC-type domain containing protein.	0
Os09g0567600	None	nr	nr	nr	nr	nr	nr	nr	nr	nr	nr	nr	Hypothetical protein.	0
Os10g0323200		nr	nr	nr	nr	nr	nr	nr	nr	nr	nr	nr	Conserved hypothetical protein.	0
Os10g0328500		nr	nr	nr	nr	nr	nr	nr	nr	nr	nr	nr	Conserved hypothetical protein.	0
Os10g0334100		nr	nr	nr	nr	nr	nr	nr	nr	nr	nr	nr	Plant disease resistance response protein domain containing protein.	0
Os10g0356500		nr	nr	nr	nr	nr	nr	nr	nr	nr	nr	nr	Similar to ribulose-1, 5-bisphosphate carboxylase/oxygenase large subunit.	0
Os10g0418300	LOC_Os10g28254.1	nr	nr	nr	nr	nr	nr	nr	nr	nr	nr	nr	Hypothetical conserved gene.	0
Os10g0522300		nr	nr	nr	nr	nr	nr	nr	nr	nr	nr	nr	Hypothetical protein.	0
Os11g0128600	LOC_Os11g03450.1	nr	nr	nr	nr	nr	nr	nr	nr	nr	nr	nr	Conserved hypothetical protein.	0
Os11g0163000		nr	nr	nr	nr	nr	nr	nr	nr	nr	nr	nr	Conserved hypothetical protein.	0
Os11g0192600		nr	nr	nr	nr	nr	nr	nr	nr	nr	nr	nr	Similar to Pectinesterase family protein.	0
Os11g0230900		nr	nr	nr	nr	nr	nr	nr	nr	nr	nr	nr	Serpin-Z6B.	0
Os11g0234500		nr	nr	nr	nr	nr	nr	nr	nr	nr	nr	nr	Non-protein coding transcript.	0
Os11g0235000		nr	nr	nr	nr	nr	nr	nr	nr	nr	nr	nr	Non-protein coding transcript.	0
Os11g0251600		nr	nr	nr	nr	nr	nr	nr	nr	nr	nr	nr	Ankyrin repeat domain containing protein.	0
Os11g0301000		nr	nr	nr	nr	nr	nr	nr	nr	nr	nr	nr	Hypothetical conserved gene.	0
Os11g0704800	LOC_Os11g47840.1	nr	nr	nr	nr	nr	nr	nr	nr	nr	nr	nr	Similar to Membrane protein.	0
Os12g0208500		nr	nr	nr	nr	nr	nr	nr	nr	nr	nr	nr	Similar to ribulose-1, 5-bisphosphate carboxylase/oxygenase large subunit.	0
Os12g0229700		nr	nr	nr	nr	nr	nr	nr	nr	nr	nr	nr	Ankyrin repeat domain containing protein.	0
Os12g0238000	LOC_Os12g13570.1	nr	nr	nr	nr	nr	nr	nr	nr	nr	nr	nr	SANT domain, DNA binding domain containing protein.	0
Os12g0428300		nr	nr	nr	nr	nr	nr	nr	nr	nr	nr	nr	Autophagy-related protein 1010 domain containing protein.	0
Os12g0473100		nr	nr	nr	nr	nr	nr	nr	nr	nr	nr	nr	Hypothetical protein.	0
Os12g0593700		nr	nr	nr	nr	nr	nr	nr	nr	nr	nr	nr	Non-protein coding transcript.	0
Os12g0621300	LOC_Os12g42630.1,LOC_Os12g42640.1	nr	nr	nr	nr	nr	nr	nr	nr	nr	nr	nr	Zinc finger, PMZ-type domain containing protein.	0
Os12g0633200	LOC_Os12g43670.1	nr	nr	nr	nr	nr	nr	nr	nr	nr	nr	nr	Erg28-like family protein.	0

## Sheet: TableS3
Table S3. Genes that cycle under all conditions including root.
GeneID	Alt_GeneID	leaf 15 d	leaf 29 d	leaf 43 d	leaf 57 d	leaf 78 d	leaf 85 d	leaf 92 d	leaf 99 d	leaf 113 d	root 15 d	root 43 d	description	common name
Os01g0222700	LOC_Os01g12280.1	0	0	1	0	19	20	0	1	22	16	15	Protein of unknown function DUF659 domain containing protein.	0
Os01g0328700	LOC_Os01g22520.1,LOC_Os01g22520.2	0	1	23	23	1	0	0	23	0	7	7	FAD-dependent pyridine nucleotide-disulphide oxidoreductase domain containing protein.	0
Os01g0532900		0	1	1	1	2	1	2	1	1	23	22	Similar to Condensin complex subunit 2.	0
Os01g0878100		0	22	0	22	23	23	23	0	0	23	23	Hypothetical conserved gene.	0
Os02g0684400	LOC_Os02g45930.1	0	0	2	3	2	2	2	2	0	0	2	Similar to OXS3 (OXIDATIVE STRESS 3).	OXS3
Os02g0727200	None	0	23	0	23	23	0	0	0	0	21	20	Hypothetical gene.	0
Os04g0306400	LOC_Os04g24140.1	0	0	2	1	0	0	23	0	0	3	2	Ribose 5-phosphate isomerase family protein.	0
Os04g0578700	LOC_Os04g48940.1,LOC_Os04g48940.2,LOC_Os04g48940.3	0	2	1	0	0	0	2	2	2	5	6	Similar to H0404F02.16 protein.	0
Os04g0583200	LOC_Os04g49370.1	0	0	1	1	1	1	0	1	0	2	4	Conserved hypothetical protein.	O3L1
Os04g0583800	LOC_Os04g49440.1,LOC_Os04g49440.3	0	1	0	0	0	1	1	0	0	4	5	RNA-binding region RNP-1 (RNA recognition motif) domain containing protein.	0
Os04g0583900	LOC_Os04g49450.1,LOC_Os04g49450.2	0	0	0	0	0	0	0	0	0	1	3	MYB-related transcription factor, Mediation of response to ABA and drought	0
Os07g0638100	LOC_Os07g44410.1	0	0	0	0	0	0	0	0	23	1	1	Six-bladed beta-propeller, TolB-like domain containing protein.	0
Os09g0538900		0	0	0	2	0	1	0	1	1	19	20	Similar to calcium lipid binding protein-like.	NTMC2T1.2
Os10g0359700	None	0	23	0	23	0	0	0	0	0	21	20	Hypothetical gene.	0
Os10g0565200	LOC_Os10g41550.1	0	23	0	0	0	0	0	1	0	3	2	Hypothetical conserved gene.	0
Os12g0153200	LOC_Os12g05690.1	0	23	22	1	0	23	0	0	0	23	2	Conserved hypothetical protein.	0
Os01g0900800	LOC_Os01g67480.1	1	1	1	2	2	3	1	2	1	2	5	Similar to BHLH transcription factor (Fragment).	0
Os01g0971700	LOC_Os01g74010.1,LOC_Os01g74010.2	1	23	0	23	22	23	0	23	22	21	21	Streptomyces cyclase/dehydrase family protein.	0
Os02g0128200	LOC_Os02g03580.1,LOC_Os02g03580.2,LOC_Os02g03580.3	1	1	2	2	3	3	2	3	1	7	8	Similar to Transcription factor HBP-1a (Histone-specific transcription factor HBP1).	BZIP13
Os02g0524500		1	1	2	1	1	1	0	1	0	22	23	Similar to predicted protein.	0
Os05g0375400	LOC_Os05g31140.1,LOC_Os05g31140.2,LOC_Os05g31140.3	1	2	3	3	3	4	3	6	4	3	5	Endo-(1, 3;1, 4)-&beta;-glucanase, "Response to wounding, methyl jasmonate, abscisicacid and ethephon"	0
Os06g0646700	LOC_Os06g43870.2	1	1	3	2	1	6	23	1	23	0	2	Conserved hypothetical protein.	DLN169
Os08g0291800		1	0	0	0	1	0	23	0	0	20	22	Similar to DNA-directed RNA polymerase III subunit 22.9 kDa polypeptide.	0
Os08g0520900	LOC_Os08g40930.1	1	0	0	0	23	23	1	0	0	19	21	Starch-debranching enzyme, Isoamylase 1, Amylopectin biosynthesis, Starch biosynthesis	ISA1
Os01g0188100	LOC_Os01g09300.1,LOC_Os01g09300.2,LOC_Os01g09300.3	2	2	3	3	3	3	3	3	3	23	0	Isopenicillin N synthase family protein.	0
Os02g0685200	LOC_Os02g46030.1	2	3	4	4	4	4	4	4	3	3	5	MYB transcription factor, Transcriptional activator in mediating stress and rhythm responsivegene expression	0
Os02g0815900	LOC_Os02g57080.1,LOC_Os02g57080.2	2	3	8	4	6	6	4	5	4	5	6	Similar to ALE2 (Abnormal Leaf Shape 2); kinase.	0
Os04g0520700	LOC_Os04g43990.1	2	3	3	4	3	3	2	3	1	4	8	A member of S40 gene family, Leaf senescence, Response to pathogen infection	S40-13
Os04g0662700	LOC_Os04g56710.1	2	3	4	5	5	5	4	5	4	6	4	Similar to GTP cyclohydrolase 1 isoform TaA.	0
Os08g0109400	LOC_Os08g01780.1,LOC_Os08g01780.2	2	23	0	1	1	2	3	2	2	23	1	AUX/IAA protein family protein.	IAA25
Os09g0538800	LOC_Os09g36770.1,LOC_Os09g36770.2,LOC_Os09g36770.3	2	3	4	3	2	2	3	2	1	19	20	Similar to calcium lipid binding protein-like.	NTMC2T1.2
Os02g0606200	LOC_Os02g39360.1	3	3	4	5	5	5	4	5	4	5	7	Zinc finger, B-box domain containing protein.	0
Os02g0672200	LOC_Os02g45070.1,LOC_Os02g45070.2	3	4	5	4	4	3	4	3	2	23	3	Similar to Protein argonaute 1A.	AGO1A
Os02g0815700	LOC_Os02g57060.1	3	3	4	4	4	3	4	4	3	2	3	Similar to D1 protease (Fragment).	0
Os03g0133300	LOC_Os03g04100.1,LOC_Os03g04100.2	3	4	3	4	4	4	4	4	3	6	7	Promotion of gravitropic responses, Starch granule formation	0
Os03g0182800	LOC_Os03g08460.1	3	2	3	3	2	3	1	2	1	19	18	APETALA2/ethylene responsive factor, ERF transcription factor, Tolerance to drought and submergence stress	EBP-89
Os03g0689100	LOC_Os03g48300.1,LOC_Os03g48300.3	3	3	4	4	4	3	4	4	3	2	3	Similar to predicted protein.	0
Os03g0730000	LOC_Os03g52010.1	3	4	5	5	5	5	5	5	5	4	5	Lecithin:cholesterol acyltransferase family protein.	0
Os03g0810100	LOC_Os03g59570.1	3	4	4	4	5	6	6	8	6	10	13	Similar to TRNA isopentenyl transferase-like protein (Adenylate isopentenyltransferase) (EC 2.5.1.27).	IPT4
Os05g0200400	LOC_Os05g11130.1	3	4	6	6	5	4	5	7	5	21	19	Similar to Cytochrome P450 CYP90D10.b.	0
Os08g0513000	LOC_Os08g40200.1	3	2	4	3	2	4	3	2	2	4	5	Similar to Serine/threonine protein phosphatase.	0
Os01g0264000	LOC_Os01g15900.1	4	4	5	5	5	5	4	5	4	4	6	Dof transcription factor, Promotion of nutrient ion uptake and accumulation	0
Os01g0725800	LOC_Os01g52640.3	4	4	6	5	6	5	5	5	5	4	5	WD40/YVTN repeat-like domain containing protein.	0
Os02g0471500	LOC_Os02g27220.1	4	3	3	3	4	4	3	3	3	2	5	Similar to protein phosphatase 2C containing protein.	0
Os03g0226600	LOC_Os03g12550.1,LOC_Os03g12550.2	4	3	5	4	6	6	5	4	5	15	18	Hypothetical conserved gene.	0
Os03g0638200	LOC_Os03g43720.1,LOC_Os03g43720.2,LOC_Os03g43720.3,LOC_Os03g43720.4,LOC_Os03g43720.5,LOC_Os03g43720.6,LOC_Os03g43720.7	4	5	6	5	6	6	6	7	6	7	6	Similar to Transporter-like protein.	0
Os04g0491700	LOC_Os04g41460.1	4	5	6	6	6	5	5	7	5	5	7	Sugar/inositol transporter domain containing protein.	0
Os04g0584100	LOC_Os04g49460.1	4	4	5	4	4	4	4	4	4	5	6	Serine/threonine protein kinase domain containing protein.	RLCK158
Os05g0357200	LOC_Os05g28870.1	4	3	4	5	5	5	5	8	6	3	5	Adenine nucleotide translocator 1 domain containing protein.	0
Os05g0428700	LOC_Os05g35410.1	4	5	4	5	5	4	5	6	5	4	6	Potassium channel, Shaker K<sup>+</sup> channel	AKT2
Os05g0481900	LOC_Os05g40330.1	4	3	3	2	2	2	5	4	3	3	4	Auxin efflux carrier domain containing protein.	PILS6B
Os05g0592800	LOC_Os05g51510.1,LOC_Os05g51510.2	4	3	8	6	6	6	5	7	5	5	6	Similar to Protein phosphatase 2C ABI2 (EC 3.1.3.16) (PP2C) (Abscisic acid- insensitive 2).	0
Os06g0105800	LOC_Os06g01670.1	4	4	5	5	4	4	5	5	4	3	6	Homeodomain-like containing protein.	0
Os06g0617800	LOC_Os06g41360.1,LOC_Os06g41360.2,LOC_Os06g41360.3,LOC_Os06g41360.4,LOC_Os06g41360.5	4	4	5	4	4	4	6	4	5	2	1	Similar to Ribose-phosphate pyrophosphokinase.	0
Os08g0295500		4	5	6	6	6	4	6	6	4	7	10	Similar to Threonyl-tRNA synthetase (Fragment).	0
Os10g0167600	LOC_Os10g08580.1	4	4	5	5	6	4	6	7	4	4	6	Cyclobutane pyrimidine dimer (CPD) photolyase, Ultraviolet-B (UVB) resistance	0
Os12g0620600	LOC_Os12g42570.1	4	4	3	3	4	4	1	3	2	21	23	Conserved hypothetical protein.	0
Os01g0775100	LOC_Os01g56780.1,LOC_Os01g56780.2,LOC_Os01g56780.3	5	5	6	7	6	6	6	7	6	7	7	Plus-3 domain containing protein.	PL3
Os01g0805700	LOC_Os01g59130.1,LOC_Os01g59130.2,LOC_Os01g59130.3	5	4	5	4	3	4	4	6	3	1	2	Similar to plectin-related.	0
Os01g0898800	LOC_Os01g67320.1	5	6	7	7	7	7	5	7	5	6	9	Protein of unknown function DUF1685 domain containing protein.	0
Os02g0176000	LOC_Os02g07930.1	5	4	4	5	6	7	4	5	4	5	7	Zinc finger, B-box domain containing protein.	0
Os02g0610500	LOC_Os02g39710.1	5	6	7	7	6	7	3	5	2	8	11	CO-like protein containing two B-box zinc finger domains and one CCT domain, Constitutive flowering repressor	0
Os02g0643000	LOC_Os02g42940.1	5	7	7	7	7	6	6	7	6	7	8	Similar to VAP27.	0
Os02g0680700	LOC_Os02g45670.1	5	5	6	6	6	6	6	6	5	4	5	Similar to DNA binding protein.	0
Os03g0426800	LOC_Os03g31290.1,LOC_Os03g31290.2	5	4	5	5	5	5	6	6	5	6	7	Membrane-anchored ubiquitin-fold protein, HCG-1 domain containing protein.	0
Os05g0451900	LOC_Os05g37880.1	5	5	6	6	6	5	5	6	4	3	6	Similar to Axi 1 (Auxin-independent growth promoter)-like protein.	0
Os05g0571000	LOC_Os05g49590.1,LOC_Os05g49590.2	5	5	6	6	5	5	6	6	5	4	6	Similar to SPA1 (SUPPRESSOR OF PHYA-105 1); protein binding / signal transducer.	0
Os06g0155400	LOC_Os06g06170.1	5	6	7	8	7	6	7	8	6	6	7	Conserved hypothetical protein.	0
Os06g0494400	LOC_Os06g29844.1	5	5	6	6	5	6	6	6	6	0	0	Multi antimicrobial extrusion protein MatE family protein.	0
Os07g0659400	LOC_Os07g46520.1	5	6	7	7	7	7	6	7	6	8	11	Similar to rhythmically expressed protein.	0
Os08g0490100	LOC_Os08g38220.1	5	4	5	5	6	6	5	6	5	5	7	Transcription factor with DOF (DNA-binding one zinc finger) domain, Repressor of leaf senescence, Negative regulation of JA biosynthesis pathway	DOF24
Os08g0510700	LOC_Os08g39980.1	5	5	6	6	5	6	4	6	4	5	6	Hypothetical conserved gene.	0
Os09g0566000	LOC_Os09g39260.1	5	8	8	7	6	6	5	10	8	6	7	Conserved hypothetical protein.	0
Os11g0216300	LOC_Os11g11000.1,LOC_Os11g11000.2,LOC_Os11g11000.3	5	5	6	6	6	6	6	7	6	3	6	Similar to ABC1 family protein, expressed.	0
Os12g0641300	LOC_Os12g44370.1	5	4	6	6	6	5	6	7	6	4	5	Similar to Zn-dependent hydrolases of the beta-lactamase fold.	0
Os01g0228400	LOC_Os01g12810.1,LOC_Os01g12810.2,LOC_Os01g12810.3,LOC_Os01g12810.4,LOC_Os01g12810.5	6	5	5	5	5	5	6	5	5	22	1	Pentatricopeptide repeat domain containing protein.	0
Os01g0778900	None	6	8	8	8	8	7	7	9	8	14	14	Similar to serine-rich protein-related.	0
Os01g0804400	LOC_Os01g59020.1	6	4	8	8	8	7	6	8	6	6	8	Cytochrome P450 family protein.	CYP94D7
Os02g0575500	LOC_Os02g36570.1	6	6	6	5	6	6	6	5	6	6	8	Similar to ATATH13.	0
Os02g0649400	LOC_Os02g43340.1,LOC_Os02g43340.2	6	7	8	8	8	8	7	9	7	6	8	Similar to predicted protein.	0
Os02g0786900	LOC_Os02g54560.1	6	7	8	8	8	7	7	9	6	11	14	Similar to Pathogenesis-related protein PR-1 precursor.	PR1-22
Os03g0176600		6	6	7	7	7	6	7	7	7	7	8	Hypothetical protein.	0
Os03g0386500	LOC_Os03g26910.1	6	7	7	7	7	7	6	9	6	7	11	Similar to Trehalose-6-phosphate phosphatase.	TPP9
Os03g0684400	LOC_Os03g48000.1,LOC_Os03g48000.2,LOC_Os03g48000.3	6	7	7	7	6	6	7	7	7	7	8	Magnesium transporter, Facilitation of diel magnesium fluctuations in chloroplasts, Regulation of Rubisco activity for efficient photosynthesis	MRS2-6
Os04g0368000	LOC_Os04g29960.1	6	5	5	6	6	6	6	7	5	4	7	Serine/threonine protein kinase-related domain containing protein.	WAK43
Os04g0541700	LOC_Os04g45810.1	6	8	8	8	7	6	6	8	6	5	6	Homeodomain-leucine zipper (HD-Zip) protein, Transcription factor, ABA-mediated drought and salt tolerance	HOX22
Os05g0161200	LOC_Os05g06890.1	6	6	7	7	7	6	7	7	6	5	8	Calcium-activated (p)ppGpp synthetase, Ca<sup>2+</sup>-activated RelA-SpoT homolog 1	CRSH1
Os05g0358700	LOC_Os05g29050.1,LOC_Os05g29050.2	6	9	9	9	8	8	7	10	8	10	12	Similar to predicted protein.	PLDzeta1
Os05g0365000	LOC_Os05g30190.1	6	8	8	7	7	7	6	7	6	5	5	Conserved hypothetical protein.	0
Os05g0410100	None	6	8	9	10	9	8	7	9	7	6	8	Hypothetical protein.	0
Os06g0581300	LOC_Os06g38320.1,LOC_Os06g38320.2,LOC_Os06g38320.3	6	6	6	6	6	6	7	7	6	8	7	Protein of unknown function DUF1475 family protein.	0
Os06g0704600	LOC_Os06g49110.1,LOC_Os06g49110.2,LOC_Os06g49110.3	6	7	6	6	6	7	7	6	6	6	9	Similar to Delta-aminolevulinic acid dehydratase (Fragment).	0
Os08g0157600	LOC_Os08g06110.2,LOC_Os08g06110.3,LOC_Os08g06110.4,LOC_Os08g06110.5	6	7	7	7	6	6	7	7	7	8	9	Similar to LHY protein.	CCA1
Os11g0703000	LOC_Os11g47670.1	6	6	6	6	6	5	6	6	6	7	9	Thaumatin, pathogenesis-related family protein.	0
Os12g0270300	LOC_Os12g17090.1,LOC_Os12g17090.2	6	8	5	6	6	7	7	9	6	10	10	Hypothetical conserved gene.	0
Os01g0220200	LOC_Os01g12080.1,LOC_Os01g12080.3	7	7	7	7	8	10	7	8	8	3	6	Similar to Uncharacterized plant-specific domain TIGR01589 family protein.	0
Os01g0904200	LOC_Os01g67720.1,LOC_Os01g67720.2,LOC_Os01g67720.3,LOC_Os01g67720.4	7	7	8	8	7	6	6	7	6	6	7	Similar to protein kinase.	0
Os02g0184900	LOC_Os02g09220.1	7	10	9	10	9	10	9	10	7	4	5	Cytochrome P450 family member of CYP71 clan, Regulation of growth and abiotic stress responses, Gibberellins and cytokinin homeostasis	CYP71D8L
Os02g0816100	LOC_Os02g57100.1	7	9	10	9	9	8	8	9	8	8	8	HAD-superfamily hydrolase, subfamily IA, variant 2 protein.	0
Os04g0644600	LOC_Os04g55180.1,LOC_Os04g55180.2	7	9	10	9	9	9	8	9	9	6	8	Epoxide hydrolase family protein.	0
Os04g0683700	LOC_Os04g58710.1	7	8	8	7	8	8	8	9	7	6	6	4-coumarate-Co-A ligase (4CL) like protein, Adenosine monophosphate binding protein, Regulation of rice blast resistance, floret development, and lignin biosynthesis	0
Os04g0692600	LOC_Os04g59610.1,LOC_Os04g59610.2,LOC_Os04g59610.3	7	7	8	8	7	7	7	8	7	7	8	Staygreen protein domain containing protein.	SGRL
Os05g0148700	LOC_Os05g05600.1,LOC_Os05g05600.2,LOC_Os05g05600.3,LOC_Os05g05600.4,LOC_Os05g05600.5,LOC_Os05g05600.6	7	8	9	8	8	8	8	9	8	7	9	Similar to OSA15 protein.	PSE
Os05g0149000	LOC_Os05g05640.1	7	8	8	7	6	6	7	8	7	23	1	Pectinesterase inhibitor domain containing protein.	0
Os05g0529700	LOC_Os05g45350.1,LOC_Os05g45350.2,LOC_Os05g45350.3	7	8	8	8	7	7	8	8	7	7	8	Heat shock protein DnaJ family protein.	0
Os06g0155500	LOC_Os06g06180.1	7	6	7	7	7	6	7	8	6	7	7	Transferase family protein.	0
Os06g0654900	LOC_Os06g44450.1	7	9	9	9	10	8	7	9	8	7	9	Similar to CONSTANS-like protein CO6.	0
Os06g0725300	LOC_Os06g50960.1	7	7	9	8	8	7	7	9	8	7	10	Barwin-related endoglucanase domain containing protein.	0
Os08g0178800	LOC_Os08g08120.1,LOC_Os08g08120.2,LOC_Os08g08120.3	7	8	9	9	9	8	8	9	8	8	10	Conserved hypothetical protein.	0
Os11g0603200	LOC_Os11g39020.1	7	7	7	7	6	7	7	7	8	4	4	Similar to ABCF-type protein.	ABCF6
Os01g0281100	LOC_Os01g17396.1,LOC_Os01g17396.2	8	9	10	10	9	9	9	10	9	7	10	Conserved hypothetical protein.	0
Os01g0316600	LOC_Os01g21420.1	8	9	9	9	8	8	8	9	8	14	14	Similar to pre-mRNA-splicing factor SF2.	0
Os01g0846800	LOC_Os01g62810.1,LOC_Os01g62810.2,LOC_Os01g62810.3,LOC_Os01g62810.4	8	9	10	10	9	9	9	10	8	9	11	Regulator of chromosome condensation, RCC1 domain containing protein.	0
Os02g0611200	LOC_Os02g39790.1,LOC_Os02g39790.2,LOC_Os02g39795.1	8	5	6	6	8	8	8	8	7	7	9	Similar to S-adenosylmethionine decarboxylase 2.	SAMDC2
Os02g0731300	None	8	9	10	10	8	8	9	12	9	13	11	Non-protein coding transcript.	0
Os02g0814000	LOC_Os02g56900.1	8	10	11	11	10	10	10	11	9	9	11	Protein of unknown function DUF862, eukaryotic domain containing protein.	0
Os03g0293000	LOC_Os03g18200.1,LOC_Os03g18200.2	8	8	10	10	9	9	9	10	9	13	13	Similar to DnaJ domain containing protein, expressed.	0
Os03g0656500	LOC_Os03g45370.1	8	9	11	9	9	8	8	9	6	3	3	Node-expressed Cd transporter, Putative cation/calcium (Ca) exchanger, Cd accumulation in the grain	CDT1
Os03g0805600	LOC_Os03g59090.1,LOC_Os03g59090.2	8	8	8	8	8	8	10	10	10	6	9	Similar to pheophorbide a oxygenase.	0
Os04g0403900	LOC_Os04g33110.1,LOC_Os04g33110.2	8	9	10	10	10	10	9	10	8	13	13	Similar to H0502B11.1 protein.	0
Os05g0143300	LOC_Os05g05140.1,LOC_Os05g05140.2	8	10	10	10	10	10	9	10	9	13	14	Conserved hypothetical protein.	0
Os05g0514200	LOC_Os05g43840.1	8	10	12	12	12	11	10	12	10	14	16	OsPK4.	PK4
Os06g0728700	LOC_Os06g51260.1,LOC_Os06g51260.2	8	8	9	10	10	8	8	8	8	6	8	Homeodomain-like containing protein.	EPR1
Os09g0527900	LOC_Os09g35880.1	8	12	12	11	11	10	9	11	9	9	11	Hypothetical conserved gene.	0
Os09g0539100	LOC_Os09g36800.1	8	7	7	6	6	7	7	7	7	6	7	Similar to 3-dehydroquinate synthase-like protein.	0
Os02g0539100	LOC_Os02g33580.1	9	10	11	10	10	9	8	9	7	8	11	Similar to Digalactosyldiacylglycerol synthase 1.	DGD1A
Os03g0238300	LOC_Os03g13520.1	9	8	9	9	10	9	10	10	8	12	13	Similar to type I inositol-1, 4,5-trisphosphate 5-phosphatase CVP2.	0
Os03g0265100	LOC_Os03g15840.1	9	9	10	10	10	9	9	10	10	17	14	Glycosyltransferase, Leaf senescence	PLS2
Os04g0403500	LOC_Os04g33060.1	9	10	10	9	9	8	9	9	9	8	9	NAD(P)-binding domain containing protein.	0
Os05g0311500	LOC_Os05g24650.1	9	11	12	11	11	10	10	11	10	6	9	Protein of unknown function DUF567 family protein.	0
Os05g0582000	LOC_Os05g50500.1	9	10	10	10	9	9	8	10	8	10	9	Plant Basic Secretory Protein domain containing protein.	0
Os06g0133200	LOC_Os06g04210.1	9	9	10	11	10	10	9	10	9	9	12	Conserved hypothetical protein.	0
Os06g0662200	LOC_Os06g45140.1,LOC_Os06g45140.2,LOC_Os06g45140.3	9	9	11	11	11	10	9	10	9	2	7	Basic leucine zipper (bZIP) transcription factor, Negative regulator of cold and drought stress response	RISBZ5
Os09g0272000	LOC_Os09g09930.1	9	10	11	11	10	8	9	11	9	16	16	Heavy metal transport/detoxification protein domain containing protein.	HIPP17
Os11g0487600		9	11	11	11	10	10	8	10	9	8	11	Conserved hypothetical protein.	0
Os02g0744900	LOC_Os02g51080.1	10	10	11	10	10	9	11	10	9	7	8	Geranylgeranyl reductase (EC:1.3.1.83), Chlorophyll and &alpha;-tocopherol synthesis, Response to light stress, Protection of photooxidative damage	LYL1
Os03g0265600	LOC_Os03g15890.1,LOC_Os03g15890.2,LOC_Os03g15890.3	10	10	11	11	11	11	11	12	10	14	14	Similar to Transformer-2-like protein.	0
Os03g0308800	LOC_Os03g19560.1,LOC_Os03g19560.2,LOC_Os03g19560.3	10	9	9	8	8	8	9	8	8	7	8	Hypothetical conserved gene.	0
Os03g0351500	LOC_Os03g22810.1	10	11	11	11	9	9	10	9	9	12	12	Cu/Zn-Superoxidase Dismutase, Target of miR398b, Resistance to rice blast disease	SODCC1
Os03g0387900	LOC_Os03g27019.1,LOC_Os03g27019.2,LOC_Os03g27019.3,LOC_Os03g27019.5,LOC_Os03g27019.6,LOC_Os03g27019.7	10	10	12	12	12	12	10	11	11	10	11	Hypothetical conserved gene.	0
Os03g0639300	LOC_Os03g43810.1	10	10	10	10	10	10	10	12	10	7	10	Similar to Helix-loop-helix DNA-binding domain containing protein, expressed.	PIL12
Os04g0568700	LOC_Os04g48030.1	10	11	11	12	11	12	11	12	10	12	13	Similar to Heat stress transcription factor Spl7 (Heat shock transcription factor) (Heat shock factor RHSF10).	HSFB2A
Os05g0223000	LOC_Os05g13580.1	10	10	11	10	10	9	9	11	9	12	13	Similar to TCH2 (TOUCH 2); calcium ion binding.	CML18
Os05g0484800	LOC_Os05g40630.1	10	11	13	13	12	12	12	12	11	11	12	Protein of unknown function DUF567 family protein.	0
Os06g0592500	LOC_Os06g39240.1,LOC_Os06g39240.2	10	9	10	12	11	11	10	12	10	14	13	Similar to Ethylene-responsive transcriptional coactivator.	0
Os07g0448100	LOC_Os07g26630.1	10	10	10	10	10	10	9	11	10	8	9	Plasma membrane intrinsic protein, Boron transport, Tolerance to boron toxicity	PIP2;4
Os07g0448200	LOC_Os07g26640.1	10	10	10	10	10	10	9	11	9	8	9	Similar to cDNA clone:J023132K03, full insert sequence.	PIP2;9
Os07g0493400	LOC_Os07g31140.1	10	10	11	10	10	10	11	12	10	12	14	Similar to predicted protein.	0
Os07g0678600	LOC_Os07g48100.1	10	8	10	11	11	11	12	11	9	14	15	Similar to cDNA clone:J023141O10, full insert sequence.	CIPK02
Os09g0555500	LOC_Os09g38320.1	10	10	11	10	9	8	8	11	9	6	10	Phytoene synthase 3, Abiotic stress-induced ABA formation	0
Os01g0120500	LOC_Os01g03040.1	11	12	11	10	9	9	11	10	11	8	8	Similar to PAP fibrillin domain containing protein, expressed.	0
Os01g0223600	LOC_Os01g12390.1	11	10	13	13	13	13	13	12	12	8	7	Leucine-rich repeat (LRR)-type receptor-like kinase, Regulation of chlorophyll degradation and leaf senescence	SRLK
Os01g0498200	LOC_Os01g31360.2,LOC_Os01g31360.3,LOC_Os01g31360.4,LOC_Os01g31360.5,LOC_Os01g31360.6	11	12	12	12	12	12	11	12	12	12	13	Conserved hypothetical protein.	0
Os02g0760000	LOC_Os02g52270.1,LOC_Os02g52270.2	11	12	12	12	11	11	11	12	10	13	14	Similar to chaperone protein dnaJ.	DJC22
Os02g0769100	LOC_Os02g52990.1	11	12	14	14	13	12	12	12	11	21	0	Auxin responsive SAUR protein family protein.	SAUR12
Os03g0237500	LOC_Os03g13450.1,LOC_Os03g13450.2	11	10	11	11	11	11	11	12	10	12	13	Protein of unknown function DUF775 family protein.	0
Os05g0562300	LOC_Os05g48810.1	11	10	12	12	11	11	12	12	10	12	13	Similar to DnaJ-like protein.	0
Os06g0268800	LOC_Os06g15779.1	11	11	12	11	10	9	10	11	10	14	14	Similar to predicted protein.	ALMT6
Os06g0694200	LOC_Os06g47910.1	11	12	12	10	12	12	11	12	10	9	12	Esterase, SGNH hydrolase-type domain containing protein.	GELP88
Os07g0412100	LOC_Os07g22930.2,LOC_Os07g22930.3,LOC_Os07g22930.4	11	11	11	10	9	8	10	11	10	11	10	Granule-bound starch synthase 2, Starch biosynthesis	GBSSII
Os07g0633300	LOC_Os07g43960.1,LOC_Os07g43960.2	11	10	11	12	11	12	11	12	10	14	14	Hypothetical conserved gene.	0
Os08g0249000	LOC_Os08g15050.1	11	12	12	12	12	11	10	11	11	8	9	Zinc finger, B-box domain containing protein.	0
Os09g0286600	LOC_Os09g11460.1,LOC_Os09g11460.2	11	11	11	11	11	10	11	11	12	11	12	Pathogenesis-related transcriptional factor and ERF domain containing protein.	SUB1C
Os09g0526600	LOC_Os09g35790.1,LOC_Os09g35790.2,LOC_Os09g35790.3	11	11	12	12	12	12	13	12	12	13	13	Similar to Isoform 2 of Heat stress transcription factor B-2c.	HSFB2C
Os11g0147800	LOC_Os11g05050.1	11	11	12	12	12	11	10	12	11	15	14	Similar to Wali7 protein (Fragment).	0
Os11g0595200	LOC_Os11g38260.1	11	11	12	11	11	11	12	12	10	10	13	PAP fibrillin family protein.	0
Os01g0239100	LOC_Os01g13760.1	12	11	12	12	12	12	12	12	12	14	14	Heat shock protein DnaJ family protein.	0
Os01g0840100	LOC_Os01g62290.1,LOC_Os01g62290.2	12	11	12	12	11	11	12	12	10	11	13	Heat shock protein 70, Hsp70 family protein	0
Os02g0248200	LOC_Os02g15020.1	12	11	12	13	12	11	12	13	14	13	12	Zinc finger, RING-type domain containing protein.	0
Os03g0131300	LOC_Os03g03920.1,LOC_Os03g03920.3,LOC_Os03g03920.4,LOC_Os03g03920.5	12	12	13	12	11	11	12	12	11	13	14	Similar to Ubiquitin family protein, expressed.	DSK2A
Os03g0169600	LOC_Os03g07360.1	12	12	12	12	12	12	11	12	12	8	10	Dof (DNA binding with one finger) transcription factor, Regulation of Flowering time, Brassinosteroid (BR) signaling to modulate plant architecture	RDD4
Os03g0634400	LOC_Os03g43440.1	12	13	13	13	14	14	13	13	13	10	13	Serine/threonine protein kinase domain containing protein.	CIPK07
Os04g0624600	LOC_Os04g53310.1	12	10	11	9	9	8	10	10	9	13	11	Similar to H0215F08.14 protein.	SSIIIB
Os05g0407100	LOC_Os05g33700.1	12	11	12	12	12	12	12	12	12	14	14	Four F5 protein family protein.	0
Os07g0631200	LOC_Os07g43740.1	12	13	13	14	13	13	13	13	12	13	14	Zinc finger, RING/FYVE/PHD-type domain containing protein.	0
Os07g0661600	LOC_Os07g46700.1,LOC_Os07g46700.2,LOC_Os07g46700.3,LOC_Os07g46700.4	12	12	12	11	11	11	12	12	10	14	14	Similar to RNA-binding protein.	0
Os07g0685000	LOC_Os07g48570.1	12	12	12	12	12	11	11	11	11	8	10	Dof transcription factor	RDD2
Os08g0500800	LOC_Os08g39150.1	12	11	12	12	12	12	13	12	12	14	14	WLM domain containing protein.	0
Os08g0503700	LOC_Os08g39370.1	12	12	12	12	12	11	12	12	12	8	10	Sodium/sulphate symporter family protein.	0
Os09g0532400	LOC_Os09g36220.1,LOC_Os09g36220.2	12	12	12	13	12	12	13	13	12	13	14	Signal transduction response regulator, receiver region domain containing protein.	PRR95
Os10g0111800	LOC_Os10g02270.1	12	13	14	14	13	14	14	14	14	16	18	Hypothetical protein.	0
Os10g0548000	LOC_Os10g40030.1,LOC_Os10g40030.10,LOC_Os10g40030.11,LOC_Os10g40030.12,LOC_Os10g40030.2,LOC_Os10g40030.3,LOC_Os10g40030.4,LOC_Os10g40030.5,LOC_Os10g40030.6,LOC_Os10g40030.7,LOC_Os10g40030.8,LOC_Os10g40030.9	12	13	14	13	11	10	12	13	13	6	7	Similar to Short-chain dehydrogenase Tic32.	0
Os11g0215100	LOC_Os11g10870.1	12	10	13	14	10	9	11	11	10	4	6	Plant disease resistance response protein family protein.	0
Os11g0685600	LOC_Os11g45840.1	12	14	13	14	14	15	15	14	15	18	18	Conserved hypothetical protein.	0
Os01g0184100	LOC_Os01g08860.1,LOC_Os01g08860.2	13	14	14	14	13	14	13	14	13	14	15	Class II small heat shock protein, Positive regulation in both Xoo resistance and heat/salt tolerance	HSP18.0-CII
Os01g0212700	LOC_Os01g11460.1	13	15	16	17	16	17	15	15	15	15	16	Similar to RING-H2 finger protein ATL2K.	0
Os01g0747300	LOC_Os01g54340.1,LOC_Os01g54340.3	13	14	18	15	15	14	13	14	13	22	0	Similar to Plant-specific domain TIGR01615 family protein.	0
Os01g0757500	LOC_Os01g55270.1	13	12	13	13	12	13	13	13	12	13	14	Similar to Calcyclin-binding protein.	BHT
Os01g0767600	LOC_Os01g56180.1	13	13	13	12	12	12	13	13	12	14	14	Conserved hypothetical protein.	0
Os01g0872700	LOC_Os01g65220.1	13	14	14	16	16	16	15	16	15	18	19	Hypothetical conserved gene.	XRN3
Os02g0121500	LOC_Os02g02910.1,LOC_Os02g02910.2,LOC_Os02g02910.3	13	13	13	13	14	13	14	14	15	22	23	Conserved hypothetical protein.	0
Os02g0181900	LOC_Os02g08490.1	13	11	11	12	12	12	13	12	11	12	13	Similar to ClpB.	CLPB-M
Os02g0556800	LOC_Os02g35090.1	13	10	13	11	10	9	10	8	9	6	7	Similar to proline-rich family protein.	0
Os02g0618200	LOC_Os02g40510.1	13	14	14	15	15	15	14	15	14	17	18	Circadian-associated rice pseudo response regulator, Control of flowering time	TOC1
Os03g0102600	None	13	14	14	15	16	16	15	15	15	15	17	Conserved hypothetical protein.	0
Os03g0283600	LOC_Os03g17520.1	13	13	13	13	12	12	11	12	12	14	16	Similar to CDP-diacylglycerol--glycerol-3-phosphate 3-phosphatidyltransferase.	0
Os03g0428800	LOC_Os03g31490.1	13	14	14	14	15	14	14	14	14	19	18	Tetratricopeptide-like helical domain containing protein.	0
Os03g0603700		13	18	14	16	16	14	17	16	15	16	18	PLC-like phosphodiesterase, TIM beta/alpha-barrel domain domain containing protein.	GDPD5
Os04g0448900	LOC_Os04g37619.1,LOC_Os04g37619.2	13	13	13	13	13	13	15	14	15	13	13	Zeaxanthin epoxidase, Abscisic acid (ABA) biosynthesis, "Resistance to osmotic and drought stresses, seed development and dormancy", Disease resistance	ABA1
Os04g0482300	LOC_Os04g40630.1,LOC_Os04g40630.2,LOC_Os04g40630.3,LOC_Os04g40630.4	13	12	13	13	13	14	13	13	13	8	12	Kelch related domain containing protein.	0
Os04g0521700	LOC_Os04g44100.1	13	12	13	13	12	12	13	13	12	14	14	Similar to OSIGBa0131L05.9 protein.	0
Os05g0213500	LOC_Os05g12260.1	13	14	16	16	17	15	16	17	17	17	18	Rice orthologue of the abscisic acid (ABA) receptor, Positive regulator of the ABA signal transduction pathway, Abiotic stress tolerance	PYL/RCAR5
Os06g0131100	LOC_Os06g04040.1,LOC_Os06g04040.2,LOC_Os06g04040.3	13	11	12	12	11	12	12	12	11	15	14	WD40/YVTN repeat-like domain containing protein.	0
Os06g0198500	LOC_Os06g09820.1	13	12	13	13	12	12	14	13	13	14	15	RmlC-like jelly roll fold domain containing protein.	0
Os06g0318200	LOC_Os06g21330.1	13	14	14	15	15	15	14	14	14	15	17	Ankyrin domain containing protein.	0
Os06g0367900	LOC_Os06g26340.1,LOC_Os06g26340.2,LOC_Os06g26340.3	13	13	14	14	14	14	14	14	14	16	17	Similar to Isoform 2 of Mitogen-activated protein kinase 11.	0
Os08g0196700	LOC_Os08g09690.1,LOC_Os08g09690.2	13	11	13	13	12	12	12	12	11	14	14	HAP2 subunit of HAP complex, Nuclear Factor Y (NF-YA) transcription factor, Drought stress tolerance	HAP2A
Os08g0384100	LOC_Os08g29530.1,LOC_Os08g29530.2	13	14	14	14	14	14	13	13	13	14	15	Double-stranded RNA-binding-like domain containing protein.	0
Os08g0512500	LOC_Os08g40160.1	13	13	13	13	13	13	14	13	14	16	18	Similar to Thylakoid lumen protein, chloroplast.	0
Os08g0525600	LOC_Os08g41390.1,LOC_Os08g41390.2	13	12	13	12	12	12	13	13	12	14	14	FK506 binding protein belonging to peptidyl prolyl cis-trans isomerasesuperfamily, Heat stress response	0
Os11g0195500	LOC_Os11g09010.1,LOC_Os11g09010.2,LOC_Os11g09010.3	13	14	14	15	15	13	14	14	14	22	20	Rice ortholog of Arabidopsis phytoalexin deficient 4, Positive regulation of defense responses to bacterial pathogens	PAD4
Os11g0685700	LOC_Os11g45850.1	13	14	13	14	14	15	14	15	15	18	18	Similar to WRKY transcription factor 61.	WRKY61
Os12g0159500	LOC_Os12g06250.1,LOC_Os12g06250.2	13	14	14	14	15	15	14	15	14	14	16	Hypothetical conserved gene.	0
Os01g0158900	LOC_Os01g06550.1	14	16	16	17	17	17	15	16	15	17	18	Hypothetical conserved gene.	0
Os01g0368100		14	14	15	16	16	15	16	16	17	15	19	Similar to cDNA clone:J023132I08, full insert sequence.	0
Os01g0822800	LOC_Os01g60730.1,LOC_Os01g60730.2	14	14	15	15	16	15	14	15	14	18	19	Similar to RING-H2 finger protein ATL3C.	0
Os01g0942900	LOC_Os01g71540.1,LOC_Os01g71540.2,LOC_Os01g71540.3,LOC_Os01g71540.5	14	15	16	16	16	16	15	15	15	16	18	Similar to cDNA clone:J023028M23, full insert sequence.	0
Os01g0952200	LOC_Os01g72310.1	14	15	15	16	15	15	13	14	14	18	16	Similar to chromatin remodeling complex subunit.	0
Os01g0965400	LOC_Os01g73450.1	14	15	14	15	16	16	15	15	15	17	17	Chloroplast-targeted UMP kinase, Regulation of leaf colour	YGL8
Os02g0330800		14	16	15	16	13	17	14	16	15	18	18	Non-protein coding transcript.	0
Os02g0618100	LOC_Os02g40500.1	14	14	14	14	13	13	14	14	14	17	16	Glutaredoxin (Grx) family protein, Arsenic (As) stress response, Drought tolerance	GRX9
Os03g0284100	LOC_Os03g17570.1,LOC_Os03g17570.2,LOC_Os03g17570.3,LOC_Os03g17570.4,LOC_Os03g17570.5,LOC_Os03g17570.6	14	14	14	14	14	14	14	14	14	15	15	CCT domain containing protein, Circadian-associated rice pseudo response regulator, Control of flowering time	PRR73
Os03g0300600	LOC_Os03g18870.1	14	15	16	16	15	15	14	15	14	15	17	Similar to Chaperone protein dnaJ.	0
Os03g0339900	LOC_Os03g22050.1,LOC_Os03g22050.2,LOC_Os03g22050.3,LOC_Os03g22050.4	14	14	15	15	15	15	14	14	14	17	17	Similar to Serine/threonine protein kinase.	CIPK10
Os03g0836200	LOC_Os03g61990.1,LOC_Os03g61990.2,LOC_Os03g61990.3,LOC_Os03g61990.4,LOC_Os03g61990.5	14	15	15	15	16	16	15	15	15	17	17	Similar to RNA-binding protein RZ-1.	0
Os04g0623100	LOC_Os04g53170.1	14	15	15	16	16	16	15	16	15	18	18	Bromodomain containing protein.	0
Os05g0315100	LOC_Os05g25060.1	14	15	15	16	15	16	15	15	16	18	19	Pentatricopeptide repeat domain containing protein.	0
Os05g0346200	LOC_Os05g27930.1,LOC_Os05g27930.2,LOC_Os05g27930.3,LOC_Os05g27930.4	14	15	15	15	15	14	14	14	14	17	18	Similar to Dehydration-responsive element-binding protein 2B.	ERF42
Os05g0359700	LOC_Os05g29170.1	14	15	16	16	16	16	15	16	15	15	17	Conserved hypothetical protein.	0
Os05g0431700	LOC_Os05g35650.1,LOC_Os05g35650.2	14	13	14	14	16	15	16	14	14	15	19	Similar to peptide transporter PTR2-B.	0
Os06g0187900	LOC_Os06g08840.1,LOC_Os06g08840.2,LOC_Os06g08840.3,LOC_Os06g08840.4,LOC_Os06g08840.5,LOC_Os06g08840.6,LOC_Os06g08840.7,LOC_Os06g08840.8	14	12	12	13	12	13	13	13	12	15	16	RNA recognition motif, RNP-1 domain containing protein.	RSZP21A
Os06g0272900		14	15	16	16	17	16	16	16	15	16	16	Domain of unknown function DUF231, plant domain containing protein.	0
Os06g0693100	LOC_Os06g47800.1	14	14	14	13	13	13	13	14	14	15	17	NB-ARC domain containing protein.	0
Os07g0452500	LOC_Os07g26940.1,LOC_Os07g26940.2,LOC_Os07g26940.3	14	15	15	15	15	16	14	14	13	14	15	ORMDL family protein.	0
Os07g0476900	LOC_Os07g29410.1,LOC_Os07g29410.2	14	13	14	14	14	14	15	14	14	17	18	Thioredoxin domain 2 containing protein.	0
Os07g0627800	LOC_Os07g43470.1	14	12	13	13	12	13	14	13	13	14	15	Similar to DRG-like OBG family GTpase fused to an RNA binding domain TGS domain, Fun11p.	0
Os07g0694700	LOC_Os07g49400.1,LOC_Os07g49400.2,LOC_Os07g49400.3,LOC_Os07g49400.4	14	13	14	13	13	13	14	14	13	14	15	Ascorbate peroxidase, ROS homeostasis, Chloroplast protection, Carbohydrate metabolism, Plant architecture, Fertility maintenance	APX2
Os07g0695100	LOC_Os07g49460.1,LOC_Os07g49460.2,LOC_Os07g49460.3,LOC_Os07g49460.4	14	15	15	15	14	14	15	15	16	14	15	Similar to Two-component response regulator-like PRR37.	HD2
Os08g0326900	LOC_Os08g23754.1,LOC_Os08g23754.2	14	15	15	15	15	15	14	14	14	14	15	Similar to cDNA clone:J013153J11, full insert sequence.	0
Os09g0442100	LOC_Os09g27010.1	14	14	15	15	14	16	15	15	14	13	13	Protein kinase, core domain containing protein.	RLCK272
Os11g0146000	LOC_Os11g04894.1	14	14	15	16	16	16	14	16	15	14	16	Conserved hypothetical protein.	0
Os11g0547000	LOC_Os11g34460.1,LOC_Os11g34460.2,LOC_Os11g34460.3	14	15	16	16	16	16	15	16	15	15	18	Hypothetical conserved gene.	FKF1
Os12g0297400	LOC_Os12g20144.1	14	14	14	14	14	15	16	16	15	19	18	Hypothetical protein.	0
Os12g0514100	LOC_Os12g32950.1	14	13	14	13	12	13	13	13	12	14	15	Ribosome associated membrane RAMP4 family protein.	0
Os01g0168400	LOC_Os01g07390.1	15	17	18	18	18	18	16	18	16	18	20	Zinc finger, RING/FYVE/PHD-type domain containing protein.	0
Os01g0182600	LOC_Os01g08700.1,LOC_Os01g08700.2,LOC_Os01g08700.3,LOC_Os01g08700.4,LOC_Os01g08700.5,LOC_Os01g08700.6,LOC_Os01g08700.8	15	16	16	16	16	16	17	16	16	16	16	GIGANTEA protein.	GI
Os01g0606900	LOC_Os01g42190.1	15	15	16	15	15	15	14	15	14	16	16	Heat shock protein DnaJ, N-terminal domain containing protein.	BPH33
Os01g0872500	LOC_Os01g65200.1,LOC_Os01g65200.2,LOC_Os01g65200.3	15	17	18	18	18	18	17	18	17	17	18	Similar to peptide transporter PTR2-B.	0
Os01g0931300	LOC_Os01g70570.1,LOC_Os01g70570.2,LOC_Os01g70570.3	15	15	16	15	16	16	15	16	15	15	16	Tafazzin domain containing protein.	0
Os02g0299300	LOC_Os02g19650.1,LOC_Os02g19650.3	15	15	16	17	17	17	16	17	16	17	18	Similar to cDNA clone:J023112L03, full insert sequence.	0
Os02g0557700	LOC_Os02g35170.1,LOC_Os02g35170.2	15	15	15	15	16	15	16	15	16	15	16	Short-chain dehydrogenase/reductase SDR domain containing protein.	0
Os03g0271400	LOC_Os03g16460.1	15	15	16	16	17	16	15	16	16	15	16	Armadillo-like helical domain containing protein.	0
Os04g0423400	LOC_Os04g34600.1	15	14	14	14	13	13	12	13	12	16	17	Similar to OSIGBa0076I14.3 protein.	0
Os05g0151400	LOC_Os05g05950.1	15	16	16	17	17	16	17	18	17	20	19	Similar to TOC159.	0
Os05g0456900	LOC_Os05g38264.1	15	16	16	15	15	17	16	16	16	15	14	Conserved hypothetical protein.	0
Os05g0589200	LOC_Os05g51150.1,LOC_Os05g51150.3,LOC_Os05g51150.4,LOC_Os05g51150.5	15	16	16	17	17	17	16	16	16	16	18	RNA polymerase sigma factor, region 2 domain containing protein.	SIG3
Os06g0125500	LOC_Os06g03560.1	15	17	18	18	17	17	17	18	13	17	17	Glutathione transporter, Transport of glutathione derivatives	0
Os06g0301500	LOC_Os06g19750.1	15	15	16	16	16	16	15	16	15	15	16	Hypothetical protein.	0
Os06g0498400	LOC_Os06g30310.1	15	16	16	16	16	17	18	16	18	18	16	Alpha-glucan, water dikinase, Positive regulation of seed germination, Tolerance to abiotic stress, Regulation of grain yield and quality	GWD1
Os07g0569600	LOC_Os07g38230.1	15	15	16	16	16	16	16	16	15	15	16	Chaperonin-like RbcX domain containing protein.	0
Os08g0463900	LOC_Os08g36140.1	15	15	16	16	17	16	16	15	16	18	18	Heat shock protein DnaJ, cysteine-rich region domain containing protein.	0
Os08g0480200	LOC_Os08g37456.1,LOC_Os08g37456.2	15	16	16	16	17	17	16	16	16	15	17	2OG-Fe(II) oxygenase domain containing protein.	2ODD19
Os08g0536100	LOC_Os08g42420.1,LOC_Os08g42420.2,LOC_Os08g42420.3,LOC_Os08g42420.4,LOC_Os08g42420.5	15	14	14	12	13	13	13	13	14	16	14	Hypothetical conserved gene.	0
Os09g0287000	LOC_Os09g11480.1,LOC_Os09g11480.2	15	15	15	15	16	15	15	15	15	12	12	Similar to Ethylene-responsive transcription factor 5 (Ethylene-responsive element binding factor 5) (EREBP-5) (AtERF5).	SUB1B
Os11g0265900	LOC_Os11g16470.1,LOC_Os11g16470.2,LOC_Os11g16470.3	15	15	15	16	15	16	15	16	15	18	17	NB-ARC domain containing protein.	0
Os12g0209800	LOC_Os12g10710.1,LOC_Os12g10710.2	15	15	15	16	16	15	16	15	15	16	17	Similar to NB-ARC domain containing protein, expressed.	0
Os12g0576600	LOC_Os12g38750.1,LOC_Os12g38750.2	15	14	16	17	17	18	15	17	17	16	17	Metallophosphoesterase domain containing protein.	PAP1D
Os01g0121300	LOC_Os01g03110.1	16	18	20	20	18	17	18	21	20	18	19	Conserved hypothetical protein.	0
Os01g0563000	LOC_Os01g38229.1,LOC_Os01g38229.2,LOC_Os01g38229.3,LOC_Os01g38229.4	16	16	17	18	18	18	17	18	17	18	19	Hypothetical conserved gene.	0
Os02g0813300		16	16	17	17	17	18	16	17	17	16	19	Myb/SANT-like domain domain containing protein.	0
Os03g0115100	LOC_Os03g02410.1,LOC_Os03g02410.2,LOC_Os03g02410.3	16	17	17	18	18	17	18	18	17	17	16	Similar to GHMP kinase-related.	0
Os03g0265900	LOC_Os03g15920.1,LOC_Os03g15920.2,LOC_Os03g15920.3	16	16	17	17	17	17	17	17	16	16	19	Conserved hypothetical protein.	0
Os04g0463200	LOC_Os04g38920.1	16	17	18	17	17	17	17	17	16	14	16	Protein of unknown function DUF593 family protein.	0
Os04g0553800	LOC_Os04g46750.1,LOC_Os04g46750.2,LOC_Os04g46750.3	16	17	18	18	18	18	18	18	17	16	17	Similar to OSIGBa0143N19.10 protein.	PGSIP-C2
Os04g0687900	LOC_Os04g59130.1	16	16	17	18	17	17	17	18	17	20	21	Similar to T24D18.17 protein (Tubby-like protein TULP8).	0
Os05g0157300	LOC_Os05g06510.1,LOC_Os05g06510.2	16	17	18	17	18	18	17	18	18	17	18	Similar to 4Fe-4S ferredoxin, iron-sulfur binding protein.	0
Os05g0417200	LOC_Os05g34470.1,LOC_Os05g34470.2	16	17	17	17	17	17	16	15	17	15	17	Thioredoxin-like fold domain containing protein.	0
Os06g0326000	LOC_Os06g22030.1	16	16	17	17	16	16	16	16	15	18	20	Protein of unknown function DUF296 domain containing protein.	0
Os06g0559500	LOC_Os06g36400.1	16	16	18	18	18	18	18	16	18	18	19	Similar to Acid phosphatase (EC 3.1.3.2) 1 allozyme 1.	0
Os07g0572100	LOC_Os07g38440.1	16	16	17	17	17	17	17	17	16	16	18	Similar to Amine oxidase like protein (EC 1.4.3.6) (Copper amine oxidase).	0
Os08g0508500	LOC_Os08g39810.1	16	16	16	16	16	16	16	16	15	16	17	Similar to predicted protein.	0
Os09g0128600	LOC_Os09g04210.1,LOC_Os09g04210.2,LOC_Os09g04210.3	16	17	17	19	18	18	17	18	17	19	19	Similar to hydrolase/ zinc ion binding protein.	0
Os09g0394500	LOC_Os09g23110.1	16	15	15	15	16	15	16	15	16	16	16	Similar to predicted protein.	0
Os09g0554200	LOC_Os09g38110.1	16	19	21	21	20	19	18	21	18	19	21	Zinc finger, RING/FYVE/PHD-type domain containing protein.	0
Os10g0510400	LOC_Os10g36690.1,LOC_Os10g36690.2,LOC_Os10g36690.3,LOC_Os10g36690.4,LOC_Os10g36690.5	16	20	17	18	18	18	18	21	20	19	20	Protein of unknown function DUF248, methyltransferase putative family protein.	0
Os10g0522000	LOC_Os10g37770.1	16	15	16	16	17	16	17	16	17	17	18	Similar to Methyltransferase family protein, expressed.	0
Os10g0569000	LOC_Os10g41940.1	16	16	17	16	17	17	17	17	17	16	17	Hypothetical conserved gene.	0
Os11g0434800	None	16	16	17	17	17	17	16	18	16	17	17	Conserved hypothetical protein.	0
Os11g0533100	LOC_Os11g32880.1,LOC_Os11g32880.2,LOC_Os11g32880.3	16	16	16	17	18	18	17	17	17	18	18	Similar to CarD-like transcriptional regulator family protein, expressed.	0
Os12g0121400	LOC_Os12g02830.1,LOC_Os12g02830.2,LOC_Os12g02830.3	16	15	17	19	21	22	18	20	19	17	18	Snf7 family protein.	0
Os01g0290000	LOC_Os01g18630.1,LOC_Os01g18630.2	17	17	18	18	18	18	18	18	18	20	20	Similar to retrotransposon protein SINE subclass.	0
Os01g0871800	LOC_Os01g65130.1	17	18	18	19	18	18	18	19	18	18	19	TGF-beta receptor, type I/II extracellular region family protein.	0
Os02g0180000	LOC_Os02g08364.1	17	18	17	17	17	17	17	17	17	18	17	Similar to Protein phosphatase type-2C.	0
Os02g0507400	LOC_Os02g30410.1,LOC_Os02g30410.2	17	17	17	17	17	17	17	17	17	17	17	Similar to OSIGBa0148P16.4 protein.	0
Os03g0107800	LOC_Os03g01750.1,LOC_Os03g01750.2,LOC_Os03g01750.4,LOC_Os03g01750.5,LOC_Os03g01750.6,LOC_Os03g01750.7	17	17	17	18	19	19	16	17	16	18	18	Hypothetical conserved gene.	SEX4
Os03g0353500	LOC_Os03g23020.1	17	19	23	20	19	17	18	20	18	6	4	Nucleolar protein 12 domain containing protein.	0
Os03g0586500	LOC_Os03g38950.1,LOC_Os03g38950.2	17	17	18	17	18	17	17	17	17	18	20	Similar to chloroplast post-illumination chlorophyll fluorescence increase protein.	0
Os05g0142100	LOC_Os05g05030.1	17	16	17	16	17	19	18	17	17	20	21	Conserved hypothetical protein.	0
Os05g0231700	LOC_Os05g14240.1,LOC_Os05g14240.2	17	16	18	20	21	20	19	22	22	23	1	Similar to Tonoplast intrinsic protein.	TIP4;1
Os07g0529600	LOC_Os07g34570.1,LOC_Os07g34570.2	17	16	16	16	16	17	16	16	15	15	18	Similar to Pathogen-induced defense-responsive protein 8.	DR8
Os07g0660100	None	17	17	18	18	18	18	16	17	16	16	17	Similar to predicted protein.	0
Os08g0139100	LOC_Os08g04450.1,LOC_Os08g04450.2,LOC_Os08g04450.3	17	17	17	17	17	18	17	17	17	16	18	Multiple organellar RNA editing factor, Biogenesis of chloroplast ribosomes, Chloroplast development, Seedling survival	MORF9
Os08g0172200	LOC_Os08g07540.1,LOC_Os08g07540.2,LOC_Os08g07540.3	17	15	16	16	16	17	16	16	16	15	16	UvrB/UvrC protein domain containing protein.	0
Os09g0485800	LOC_Os09g31170.1	17	16	17	16	16	16	16	16	15	16	18	Conserved hypothetical protein.	0
Os10g0389500	LOC_Os10g25060.1	17	18	19	19	20	20	18	19	18	20	22	Conserved hypothetical protein.	0
Os10g0445400	LOC_Os10g30850.1,LOC_Os10g30850.2	17	18	18	18	18	18	17	18	17	18	18	RING finger E3 ligase, Mediation of nuclear-cytoplasmic trafficking of nuclear substrate proteins via monoubiquitination, Regulation of heat-generated signal	0
Os10g0506900	LOC_Os10g36260.1,LOC_Os10g36260.2,LOC_Os10g36260.3	17	18	19	18	18	18	17	20	17	18	18	Conserved hypothetical protein.	0
Os11g0158600	LOC_Os11g06020.1	17	17	18	18	18	18	18	19	18	21	22	Homeodomain-like domain containing protein.	0
Os11g0551800	LOC_Os11g35020.1,LOC_Os11g35020.2	17	15	16	15	14	19	15	15	17	18	14	Similar to Yippee-like protein 1 (DGL-1) (Mdgl-1).	0
Os11g0592400	LOC_Os11g37990.1	17	16	16	17	16	17	16	15	16	15	18	CRM domain protein, Splicing of group IIB introns in chloroplast	CFM3
Os12g0239900	LOC_Os12g13720.1	17	18	19	20	19	19	20	17	19	19	21	Similar to PDR-like ABC transporter.	PDR22
Os12g0507200	LOC_Os12g32240.1	17	17	18	18	18	18	18	17	17	17	19	Similar to Eukaryotic translation initiation factor 5A-2 (eIF-5A-2) (eIF-4D).	EIF4D
Os01g0523000	None	18	19	20	20	19	18	19	19	18	20	20	Hypothetical gene.	0
Os01g0733200	LOC_Os01g53220.1	18	18	20	19	19	19	18	20	18	19	20	Heat shock factor, Transcription factor, ABA-mediated salt stress tolerance, Response to osmotic stress	HSFC1B
Os01g0971800	LOC_Os01g74020.1	18	19	20	19	19	19	18	19	18	19	21	Transcription factor with a GARP DNA-binding domain, Photoperiodic control of flowering time, Clock associated-component	PCL1
Os02g0539600	LOC_Os02g33610.1,LOC_Os02g33610.2	18	18	19	19	18	18	18	20	18	17	19	Putative metallo-&beta;-lactamase-trihelix chimera, Chloroplast development	GRY79
Os03g0184100	LOC_Os03g08580.1,LOC_Os03g08580.2,LOC_Os03g08580.3	18	20	20	20	20	20	18	21	19	19	21	Conserved hypothetical protein.	0
Os03g0411300	LOC_Os03g29770.1	18	17	17	17	17	17	17	17	17	17	18	EF-Hand type domain containing protein.	0
Os03g0634000	LOC_Os03g43430.1	18	17	18	18	18	18	18	18	18	16	17	Similar to THA4.	0
Os05g0142200	LOC_Os05g05040.1	18	17	19	17	17	18	18	18	17	19	21	Conserved hypothetical protein.	0
Os05g0361200	LOC_Os05g29760.1,LOC_Os05g29760.2,LOC_Os05g29760.3,LOC_Os05g29760.4,LOC_Os05g29760.5	18	19	21	20	20	20	18	20	18	16	17	Similar to Ferrochelatase.	FC2
Os05g0429500	LOC_Os05g35470.1	18	16	16	17	17	18	18	17	18	16	18	Dienelactone hydrolase domain containing protein.	0
Os07g0631900	LOC_Os07g43810.1	18	17	18	18	18	18	18	18	18	18	21	Non-protein coding transcript.	CRP5
Os08g0533600	LOC_Os08g42100.1	18	18	19	18	18	20	19	19	19	16	19	Similar to ACR4.	ACR8
Os01g0155000	LOC_Os01g06220.1	19	16	17	16	21	16	18	16	17	17	20	Alpha/beta hydrolase fold-3 domain containing protein.	HSR203J
Os02g0606000	LOC_Os02g39340.1,LOC_Os02g39340.2	19	20	22	19	16	16	18	22	19	1	2	Glycine-rich protein (GRP), Regulation of chloroplast development at early leaf stage	0
Os03g0616400	LOC_Os03g42020.1	19	19	19	19	19	18	19	19	18	17	18	Similar to P-type ATPase (Fragment).	ACA3
Os05g0591900	LOC_Os05g51420.1,LOC_Os05g51420.2,LOC_Os05g51420.3,LOC_Os05g51420.4,LOC_Os05g51420.5,LOC_Os05g51420.6,LOC_Os05g51420.7	19	19	19	19	19	19	19	19	19	18	19	Similar to Hypersensitive-induced response protein.	0
Os07g0262800	LOC_Os07g15940.1	19	19	20	20	20	20	19	21	18	18	18	Similar to Resistance protein candidate (Fragment).	0
Os09g0489200	LOC_Os09g31380.1	19	21	22	21	20	20	19	21	19	19	20	Similar to transcription factor jumonji (jmjC) domain-containing protein.	0
Os09g0538400	LOC_Os09g36730.1	19	20	21	18	18	19	19	20	19	18	18	MYB transcription factor, Transcriptional repressor, Regulation of lignin biosynthesis, Secondary cell wall formation	DLN231
Os11g0153000	LOC_Os11g05490.1	19	20	20	19	19	19	19	21	19	17	18	Conserved hypothetical protein.	0
Os11g0210500	LOC_Os11g10510.1,LOC_Os11g10510.2	19	1	1	0	21	20	21	22	22	18	16	Similar to Alcohol dehydrogenase.	ADH2
Os01g0222800	LOC_Os01g12290.1	20	20	20	21	20	19	21	21	21	21	0	S-Domain receptor like kinase-67, Partial S-domain containing protein, Response to drought and B. glumae infection in resistant genotypes	0
Os01g0930000	LOC_Os01g70460.1,LOC_Os01g70460.2,LOC_Os01g70460.3	20	19	20	20	20	20	19	21	19	18	21	Similar to CM0545.330.nc protein.	0
Os03g0826800	LOC_Os03g61150.1,LOC_Os03g61150.2,LOC_Os03g61150.3	20	21	22	22	20	19	20	22	20	17	17	Conserved hypothetical protein.	0
Os04g0675400	LOC_Os04g57880.1	20	19	19	19	20	20	20	20	19	18	20	Similar to Chaperone protein dnaJ.	0
Os05g0383000	LOC_Os05g31770.1	20	20	20	19	22	0	21	20	19	9	9	Tetratricopeptide-like helical domain containing protein.	0
Os05g0548300	LOC_Os05g47490.1	20	0	0	0	20	21	21	22	21	16	15	ABC transporter, transmembrane domain domain containing protein.	ABCB18
Os06g0714800	LOC_Os06g50080.1	20	22	23	22	21	22	20	23	21	17	18	Protein of unknown function DUF581 family protein.	0
Os07g0618700	LOC_Os07g42650.1,LOC_Os07g42650.2,LOC_Os07g42650.3	20	21	22	21	21	22	20	22	20	19	21	Conserved hypothetical protein.	0
Os08g0376300	LOC_Os08g28870.1	20	20	20	21	20	20	21	21	20	0	22	Similar to Leucine-rich receptor-like protein kinase.	0
Os08g0499300	LOC_Os08g38990.1,LOC_Os08g38990.2,LOC_Os08g38990.3,LOC_Os08g38990.4	20	22	23	23	22	22	0	0	23	0	0	Similar to WRKY transcription factor 42 (Fragment).	WRKY30
Os01g0175100	LOC_Os01g07970.1	21	22	22	22	22	22	21	23	21	21	22	Kv1.4 voltage-gated K+ channel family protein.	0
Os01g0179000	LOC_Os01g08380.1	21	0	1	1	2	2	23	1	0	23	0	Transferase family protein.	AT6
Os01g0332100	LOC_Os01g22900.1,LOC_Os01g22900.2,LOC_Os01g22900.3	21	21	20	21	20	19	19	21	19	23	2	Similar to Invertase.	NIN2
Os01g0702000	LOC_Os01g50622.1,LOC_Os01g50622.2,LOC_Os01g50622.3,LOC_Os01g50622.4	21	20	21	20	20	21	21	22	20	17	19	Protein of unknown function DUF151 domain containing protein.	0
Os03g0122000	LOC_Os03g02980.1,LOC_Os03g02980.2	21	19	22	22	21	19	21	22	20	17	16	Hypothetical conserved gene.	0
Os03g0315400	LOC_Os03g20090.1	21	21	21	15	19	19	22	23	21	21	22	R2R3-type MYB transcription factor, "Salt, cold and dehydration tolerance"	0
Os04g0391500	LOC_Os04g32110.1	21	21	21	21	20	18	19	21	20	22	22	Similar to OSIGBa0145N07.1 protein.	ACR6
Os04g0610800	LOC_Os04g52130.1	21	21	22	21	20	20	21	22	21	15	14	Putative coproporphyrinogen III oxidase, Lesion initiation, Resistance to bacterial blight pathogens	RLIN1
Os04g0620000	LOC_Os04g52900.1,LOC_Os04g52900.2	21	21	22	22	22	22	21	22	20	20	20	C-type ATP-binding cassette (ABC) transporter, Arsenic (As) detoxification, Reduction of As in grains	MRP1
Os06g0125200	LOC_Os06g03520.1	21	23	0	0	20	21	20	22	21	19	21	DUF domain containing protein, Flooding tolerance during germination	0
Os08g0230000	LOC_Os08g13320.1	21	23	1	0	23	1	0	2	22	2	4	Conserved hypothetical protein.	0
Os09g0343200	LOC_Os09g17329.1,LOC_Os09g17329.2	21	22	23	22	20	19	20	21	20	17	18	Ankyrin repeat containing protein.	0
Os12g0586100	LOC_Os12g39630.1	21	21	22	21	21	21	21	21	21	21	23	Serine/threonine protein kinase, Abscisic acid (ABA)-activated protein kinase, Hyperosmotic stress response, ABA signal transduction	SAPK9
Os01g0239300	LOC_Os01g13780.1	22	22	0	22	22	22	22	0	22	23	22	Conserved hypothetical protein.	0
Os02g0724000	LOC_Os02g49230.1,LOC_Os02g49230.2,LOC_Os02g49230.3,LOC_Os02g49230.4,LOC_Os02g49230.5,LOC_Os02g49230.6	22	22	23	23	23	23	22	23	22	22	0	CONSTANS-like protein, Heading promotion under long-day condition	0
Os02g0778200	LOC_Os02g53770.1	22	0	23	0	20	20	21	22	20	23	2	Similar to predicted protein.	0
Os03g0116700	LOC_Os03g02550.1	22	20	22	23	22	23	21	23	21	1	3	Cyclin-like F-box domain containing protein.	0
Os03g0117800	LOC_Os03g02640.1	22	21	20	19	19	20	21	19	19	9	7	Fructosamine/Ketosamine-3-kinase domain containing protein.	0
Os03g0169700	None	22	20	21	22	22	22	21	23	22	23	0	Antisense transcript of OsDof12, Functionally unknown protein	DOF12OS
Os03g0271100	LOC_Os03g16430.1,LOC_Os03g16430.2	22	21	23	21	20	19	21	22	20	7	8	Similar to Sigma factor SIG2B.	SIG2B
Os03g0713000	LOC_Os03g50510.1	22	18	19	19	19	18	20	20	19	23	22	Similar to Chloroplast threonine deaminase 1.	0
Os05g0427100	LOC_Os05g35260.1,LOC_Os05g35260.2	22	23	0	1	23	21	21	0	21	7	9	Octicosapeptide/Phox/Bem1p domain containing protein.	0
Os05g0464200	LOC_Os05g38860.1	22	22	22	23	23	22	22	23	22	0	0	Hypothetical conserved gene.	0
Os06g0298200	LOC_Os06g19444.1,LOC_Os06g19444.2	22	23	23	23	23	23	23	23	22	22	0	Similar to Oryza sativa (indica cultivar-group) Hd1.	0
Os06g0479200	LOC_Os06g28524.1	22	22	0	0	23	23	22	23	22	0	1	Conserved hypothetical protein.	0
Os09g0437500	LOC_Os09g26620.1,LOC_Os09g26620.2,LOC_Os09g26620.3,LOC_Os09g26620.4,LOC_Os09g26620.5	22	22	0	22	22	22	21	23	21	22	23	Dormancyauxin associated family protein.	0
Os10g0566200	LOC_Os10g41640.1	22	22	23	23	23	22	22	0	22	23	23	Similar to predicted protein.	0
Os12g0160500	LOC_Os12g06340.1,LOC_Os12g06340.2,LOC_Os12g06340.3	22	22	23	22	22	22	22	22	21	23	0	Similar to Associated with HOX family protein, expressed.	0
Os01g0604000	None	23	22	0	23	23	23	23	1	0	23	23	Hypothetical protein.	0
Os01g0923000	LOC_Os01g69870.1,LOC_Os01g69870.2	23	23	0	23	23	23	22	0	22	2	4	Conserved hypothetical protein.	0
Os01g0951400	LOC_Os01g72250.1	23	23	23	0	1	1	1	1	0	5	5	Similar to UMP synthase.	0
Os02g0200300	LOC_Os02g10660.1	23	23	0	0	23	23	23	0	0	2	3	Similar to Beta-1, 3-glucanase.	0
Os02g0509500	LOC_Os02g30600.1	23	23	0	23	0	23	0	0	0	1	1	Protein of unknown function DUF3339 domain containing protein.	0
Os05g0142400	LOC_Os05g05060.1	23	21	21	19	18	19	22	19	20	23	23	Conserved hypothetical protein.	0
Os08g0203600	LOC_Os08g10320.1,LOC_Os08g10320.2,LOC_Os08g10320.3	23	0	3	0	0	23	23	0	23	0	0	Similar to SHR5-receptor-like kinase (Fragment).	0

## Sheet: TableS4
Table S4. Genes that cycle in all leaf conditions.
GeneID	Alt_GeneID	leaf 15 d	leaf 29 d	leaf 43 d	leaf 57 d	leaf 78 d	leaf 85 d	leaf 92 d	leaf 99 d	leaf 113 d	root 15 d	root 43 d	description	common name
Os01g0122000	LOC_Os01g03180.1	23	21	22	22	0	0	2	23	1	le	le	Conserved hypothetical protein.	0
Os01g0123900	LOC_Os01g03310.1	21	20	20	23	22	21	19	20	20	le	le	Similar to Bowman-Birk type proteinase inhibitor (EBI).	RBBI2-2
Os01g0175600	LOC_Os01g08020.1	8	10	12	9	10	9	9	10	9	le	le	Boron (B) transporter	BOR3
Os01g0188200	LOC_Os01g09310.1	6	7	7	6	6	6	6	8	6	le	le	Conserved hypothetical protein.	0
Os01g0189700	LOC_Os01g09410.1	20	20	22	21	20	19	20	20	19	le	le	Hypothetical protein.	0
Os01g0221600	LOC_Os01g12210.1	6	9	8	10	9	9	8	11	9	le	le	Aluminum-activated malate transporter, Malate-permeable anion channel, Facilitation of malate efflux from cells	ALMT4
Os01g0227400	LOC_Os01g12740.1	7	10	11	10	10	9	8	10	10	le	le	Similar to Cytochrome P450 71A1 (EC 1.14.-.-) (CYPLXXIA1) (ARP-2).	0
Os01g0227700	LOC_Os01g12760.1	2	2	3	2	2	0	3	2	3	le	le	Cytochrome P450 family protein.	0
Os01g0276900	LOC_Os01g16980.1	9	9	10	10	11	10	11	11	10	le	le	Conserved hypothetical protein.	0
Os01g0292700	LOC_Os01g18840.1	1	0	1	2	2	2	2	2	1	le	le	Intermediate filament, Cytoskeleton protein, Tolerance to salinity and heat stress	IF
Os01g0301900	LOC_Os01g19610.1	11	12	13	11	10	9	11	12	11	le	le	Protein of unknown function DUF247, plant domain containing protein.	0
Os01g0323300	LOC_Os01g21990.1	17	16	16	17	16	18	16	15	16	le	le	CRM domain-containing protein, Regulation of chloroplast development, Promotion of the splicing of chloroplast group IIA and IIB introns	CAF2
Os01g0332800	LOC_Os01g22980.1,LOC_Os01g22980.2	11	14	12	12	12	13	13	9	9	le	le	Similar to SCPL33.	SCP3
Os01g0336300	LOC_Os01g23440.1	11	11	13	12	12	12	10	13	12	le	le	Hypothetical conserved gene.	0
Os01g0352100	LOC_Os01g25010.1	8	9	8	8	7	7	8	9	8	le	le	2OG-Fe(II) oxygenase domain containing protein.	2ODD18
Os01g0382700	LOC_Os01g28540.1,LOC_Os01g28540.2	0	22	1	0	23	23	0	0	0	le	le	Similar to stress regulated protein.	0
Os01g0389700	LOC_Os01g29330.1	14	16	16	16	17	17	17	16	16	le	le	Protein of unknown function DUF679 family protein.	0
Os01g0601000	LOC_Os01g41720.1	9	8	10	9	9	8	6	12	8	le	le	Mg2+ transporter protein, CorA-like/Zinc transport protein ZntB domain containing protein.	0
Os01g0625300	LOC_Os01g43590.1,LOC_Os01g43590.2	7	9	9	10	8	7	6	8	6	le	le	Similar to Heat shock transcription factor 31 (Fragment).	HSFC1A
Os01g0628900	LOC_Os01g43851.1	12	14	15	12	16	14	14	14	13	le	le	Cytochrome P450 family protein.	0
Os01g0666600	LOC_Os01g47630.1,LOC_Os01g47630.2	7	7	7	7	7	7	7	8	7	le	le	Conserved hypothetical protein.	0
Os01g0686200	LOC_Os01g49230.1	3	2	2	5	5	4	4	5	4	le	le	UDP-glucuronosyl/UDP-glucosyltransferase family protein.	0
Os01g0692200	LOC_Os01g49730.1	14	14	15	13	14	13	12	13	11	le	le	Conserved hypothetical protein.	0
Os01g0702500	LOC_Os01g50700.1	8	7	9	9	7	6	7	4	8	le	le	Similar to Dehydrin Rab25.	LEA22
Os01g0717400	LOC_Os01g51980.1	16	15	16	15	15	16	14	14	14	le	le	EGF-like, alliinase domain containing protein.	0
Os01g0731100	LOC_Os01g53090.1	4	3	3	3	3	3	3	3	3	le	le	Similar to Pathogen-related protein.	0
Os01g0735500	LOC_Os01g53390.1	0	0	1	2	0	23	1	2	2	le	le	Conserved hypothetical protein.	UGT88C2
Os01g0737500	LOC_Os01g53570.1	6	9	8	8	9	8	7	11	8	le	le	Uncharacterised protein family UPF0005 domain containing protein.	ALMT5
Os01g0770000	LOC_Os01g56360.1	13	12	12	12	11	10	12	12	11	le	le	Uncharacterised protein family UPF0089 domain containing protein.	0
Os01g0783100	LOC_Os01g57410.1,LOC_Os01g57410.2,LOC_Os01g57410.3	17	19	20	22	19	19	18	22	18	le	le	Pentatricopeptide repeat domain containing protein.	0
Os01g0784700	LOC_Os01g57560.1	16	14	16	15	14	15	15	14	15	le	le	S-Domain receptor like kinase-3, Response to Xanthomonas oryzae pv. oryzae in resistant rice genotypes, Response to R. solani	0
Os01g0810200	LOC_Os01g59520.1,LOC_Os01g59520.2,LOC_Os01g59520.3	14	14	14	14	15	15	13	14	13	le	le	Cupin, RmlC-type domain containing protein.	0
Os01g0823600	LOC_Os01g60830.1	7	7	9	9	8	8	8	9	8	le	le	Conserved hypothetical protein.	0
Os01g0837600	LOC_Os01g62060.1,LOC_Os01g62060.2,LOC_Os01g62060.3	12	13	14	12	13	7	10	11	11	le	le	Plant-specific domain TIGR01589 containing protein, Regulation of photosynthesis, Repression of chlorophyll synthesis	DGP1
Os01g0846400	LOC_Os01g62770.1	6	9	10	10	6	6	7	15	10	le	le	Conserved hypothetical protein.	0
Os01g0862200	LOC_Os01g64270.1	20	18	19	18	21	22	21	20	20	le	le	Conserved hypothetical protein.	0
Os01g0882500	LOC_Os01g66000.1	0	22	23	23	0	23	1	23	22	le	le	Similar to NADH dehydrogenase I subunit N.	0
Os01g0890600	LOC_Os01g66680.1	18	21	0	0	23	23	23	23	22	le	le	S-Domain receptor like kinase-50, Response to chilling, Response to R. solani in a susceptible rice genotype CCDR, Response to Rice Stripe Virus	0
Os01g0914200	None	20	1	0	22	22	19	22	21	22	le	le	Hypothetical protein.	0
Os01g0922700	LOC_Os01g69840.1	17	17	20	20	18	18	17	19	18	le	le	Conserved hypothetical protein.	0
Os01g0945300	LOC_Os01g71720.1	17	16	18	18	18	19	18	17	17	le	le	Amino acid/polyamine transporter I family protein.	0
Os01g0959900	LOC_Os01g72950.1	23	22	22	22	22	23	23	22	22	le	le	Similar to NDH-O (NAD(P)H:plastoquinone dehydrogenase complex subunit O).	0
Os01g0963200		17	20	21	22	0	23	21	2	22	le	le	Similar to Peroxidase BP 1 precursor.	0
Os01g0965900	LOC_Os01g73500.1,LOC_Os01g73500.2	6	7	8	10	9	10	8	9	7	le	le	Conserved hypothetical protein.	0
Os02g0110200	LOC_Os02g02000.1	0	20	23	0	23	23	0	1	23	le	le	Similar to Hydroperoxide lyase.	HPL3
Os02g0137700	LOC_Os02g04510.1	7	7	9	9	9	8	8	9	8	le	le	NAD(P)-binding domain containing protein.	0
Os02g0152900	LOC_Os02g05890.1	21	20	21	19	19	19	21	20	20	le	le	Nucleus-encoded chloroplast protein, Chloroplast development, Biogenesis of chloroplast ATP synthase	YL1
Os02g0157400	LOC_Os02g06270.1	16	15	16	15	21	17	18	17	16	le	le	Leucine-rich repeat-containing N-terminal, type 2 domain containing protein.	0
Os02g0160300	None	22	21	23	21	20	20	22	21	21	le	le	Hypothetical protein.	0
Os02g0162600	None	11	10	13	13	13	12	10	13	11	le	le	Conserved hypothetical protein.	0
Os02g0170000	LOC_Os02g07360.1	18	17	17	17	18	18	18	19	17	le	le	Pentatricopeptide repeat domain containing protein.	0
Os02g0178100	LOC_Os02g08150.1	10	10	10	11	12	12	10	10	11	le	le	Similar to CONSTANS-like protein CO6.	0
Os02g0185300	LOC_Os02g09250.1	2	2	2	4	4	4	2	4	2	le	le	Cytochrome P450 family protein.	0
Os02g0206100	LOC_Os02g11110.1,LOC_Os02g11110.2	15	15	16	16	17	17	17	17	16	le	le	UDP-glucuronosyl/UDP-glucosyltransferase family protein.	0
Os02g0234500	LOC_Os02g13970.1,LOC_Os02g13970.2	10	12	12	11	10	9	11	11	11	le	le	Similar to UOS1.	0
Os02g0245200	LOC_Os02g14800.1,LOC_Os02g14800.2,LOC_Os02g14800.3,LOC_Os02g14800.4,LOC_Os02g14800.5	9	11	11	10	10	8	10	11	9	le	le	Hypothetical gene.	0
Os02g0287900	LOC_Os02g18630.1	9	11	12	10	11	10	9	12	9	le	le	Cyclin-like F-box domain containing protein.	0
Os02g0318500	LOC_Os02g21340.1	9	10	10	12	10	8	9	12	11	le	le	ABC transporter-like domain containing protein.	0
Os02g0326700	LOC_Os02g22100.1,LOC_Os02g22100.2,LOC_Os02g22100.3,LOC_Os02g22100.4,LOC_Os02g22100.5,LOC_Os02g22100.6,LOC_Os02g22100.7	7	8	8	8	9	8	9	8	8	le	le	Peptidase S54, rhomboid domain containing protein.	0
Os02g0468400	LOC_Os02g26860.1	3	3	5	6	5	5	4	5	4	le	le	Lipid-binding START domain containing protein.	0
Os02g0494000	LOC_Os02g29190.1	20	20	22	21	21	18	19	20	20	le	le	Ankyrin repeat domain containing protein.	TPR46
Os02g0517900	LOC_Os02g31860.1	7	11	10	8	6	6	6	8	5	le	le	Aminotransferase-like, plant mobile domain domain containing protein.	0
Os02g0518600	LOC_Os02g31910.1,LOC_Os02g31910.2	5	6	7	7	5	6	7	6	4	le	le	Similar to Potassium transporter 1 (OsHAK1). Splice isoform 2.	HAK19
Os02g0533300	LOC_Os02g33030.1	12	14	15	16	14	13	12	14	14	le	le	Carbonic anhydrase, CAH1-like domain containing protein.	ALPHACA1
Os02g0574100	LOC_Os02g36450.1,LOC_Os02g36450.2	14	14	15	15	16	15	15	14	15	le	le	Sugar/inositol transporter domain containing protein.	0
Os02g0578400	LOC_Os02g36850.1	20	20	21	20	19	20	20	20	20	le	le	Photosystem II oxygen evolving complex protein PsbQ family protein.	0
Os02g0583000	LOC_Os02g37200.1	11	8	9	7	7	8	11	8	8	le	le	Hypothetical protein.	0
Os02g0593500	LOC_Os02g38020.1,LOC_Os02g38020.2	4	3	5	4	5	5	5	6	5	le	le	Similar to Phosphate transporter 2-1.	PT14
Os02g0617600	LOC_Os02g40454.1,LOC_Os02g40454.2	6	8	9	8	6	5	6	7	4	le	le	Protein phosphatase 2A, regulatory subunit PR55 domain containing protein.	0
Os02g0627700	LOC_Os02g41710.1	6	8	8	8	8	7	8	8	7	le	le	Similar to ATCNGC15.	CNGC3
Os02g0640800	LOC_Os02g42810.1	2	2	2	3	4	3	4	4	3	le	le	Similar to carbonyl reductase 1.	0
Os02g0675100	None	16	16	17	17	17	17	17	18	17	le	le	Conserved hypothetical protein.	0
Os02g0694800	LOC_Os02g46750.1,LOC_Os02g46750.2,LOC_Os02g46750.3,LOC_Os02g46750.4,LOC_Os02g46750.5	0	23	23	22	22	21	1	0	0	le	le	Similar to ATP binding / protein kinase.	0
Os02g0697500	LOC_Os02g46980.1	8	9	10	10	10	10	9	10	8	le	le	Hypothetical conserved gene.	0
Os02g0731600	LOC_Os02g49870.1,LOC_Os02g49870.2	8	9	10	9	9	8	8	7	7	le	le	Similar to Threonine endopeptidase.	0
Os02g0731700	LOC_Os02g49880.1	20	21	22	20	20	20	20	22	21	le	le	Similar to CONSTANS-like 1 protein.	0
Os02g0735800	LOC_Os02g50280.1	20	20	21	19	19	19	20	20	20	le	le	Pentatricopeptide repeat domain containing protein.	0
Os02g0744800	None	9	9	10	9	9	8	9	7	8	le	le	Hypothetical protein.	0
Os02g0751600	LOC_Os02g51570.1	22	21	22	21	20	20	22	21	21	le	le	Peptidyl-prolyl cis-trans isomerase, FKBP-type domain containing protein.	0
Os02g0755500	LOC_Os02g51900.1	22	20	21	22	22	22	21	22	22	le	le	Similar to UDP-glycosyltransferase 85A8.	0
Os02g0775900	LOC_Os02g53580.1	23	22	0	23	20	20	21	23	20	le	le	Conserved hypothetical protein.	0
Os02g0827400	LOC_Os02g58100.1	4	5	6	6	6	5	5	6	5	le	le	Similar to predicted protein.	0
Os03g0109800	LOC_Os03g01930.1	6	7	7	7	7	7	7	7	6	le	le	Hypothetical conserved gene.	0
Os03g0126900	LOC_Os03g03520.1	6	8	9	8	7	7	6	8	6	le	le	Conserved hypothetical protein.	0
Os03g0138600	LOC_Os03g04560.1	22	23	23	23	23	23	23	1	0	le	le	Hypothetical conserved gene.	0
Os03g0176800	LOC_Os03g07970.1	3	3	5	6	8	6	6	8	7	le	le	Domain of unknown function DUF1618 domain containing protein.	0
Os03g0210200	LOC_Os03g11180.1	21	20	21	23	22	22	23	22	20	le	le	Similar to cystatin6.	0
Os03g0228200	LOC_Os03g12700.1,LOC_Os03g12700.2	8	9	10	10	10	10	8	10	9	le	le	Conserved hypothetical protein.	0
Os03g0254000	LOC_Os03g14900.1	7	5	7	8	10	8	6	8	6	le	le	NB-ARC domain containing protein.	0
Os03g0371400	None	14	14	15	14	15	14	14	14	14	le	le	Cytochrome P450 family protein.	0
Os03g0375300	LOC_Os03g25869.1	5	6	8	8	7	7	7	8	7	le	le	Similar to cationic amino acid transporter.	0
Os03g0381500	LOC_Os03g26490.1	2	23	0	22	21	23	1	0	0	le	le	Conserved hypothetical protein.	0
Os03g0574900	LOC_Os03g37830.1	7	10	10	8	8	8	7	9	7	le	le	Similar to Potassium transporter 1 (OsHAK1). Splice isoform 2.	HAK27
Os03g0576000		0	22	0	23	21	21	1	23	22	le	le	Hypothetical protein.	0
Os03g0582100	LOC_Os03g38580.1	16	16	16	16	16	16	16	16	16	le	le	Pentatricopeptide repeat domain containing protein.	0
Os03g0588100	LOC_Os03g39110.1,LOC_Os03g39110.2	7	6	7	7	7	7	7	8	6	le	le	Hypothetical conserved gene.	0
Os03g0594900	LOC_Os03g39760.1	4	5	6	7	7	7	7	8	7	le	le	Cytochrome P450 family protein.	0
Os03g0607400	LOC_Os03g41064.1,LOC_Os03g41070.1	6	7	7	7	7	7	6	7	6	le	le	Similar to Metal transporter Nramp6.	0
Os03g0622000		20	20	20	20	19	19	21	21	20	le	le	Transcriptional factor B3 domain containing protein.	0
Os03g0650000	LOC_Os03g44710.1,LOC_Os03g44710.2,LOC_Os03g44710.3	7	8	10	8	6	6	7	9	7	le	le	Similar to Yabby9 protein.	SH1
Os03g0679700	LOC_Os03g47610.1,LOC_Os03g47610.2,LOC_Os03g47610.3,LOC_Os03g47610.4,LOC_Os03g47610.5,LOC_Os03g47610.6,LOC_Os03g47610.8	16	17	17	18	18	18	17	18	17	le	le	Similar to thiamine biosynthesis protein thiC.	0
Os03g0687900	LOC_Os03g48230.1	20	20	22	21	20	20	21	22	20	le	le	Conserved hypothetical protein.	0
Os03g0704100	LOC_Os03g49720.1	9	10	9	8	8	8	9	9	8	le	le	Similar to structural molecule.	0
Os03g0711100	LOC_Os03g50310.1	9	9	10	10	10	10	10	10	9	le	le	Member of the CONSTANS-like (COL) family, Flowering time repressor	0
Os03g0729000	LOC_Os03g51920.1	9	11	12	11	11	11	11	11	11	le	le	Similar to Peptidase, M50 family.	0
Os03g0731100	LOC_Os03g52130.1	22	20	22	22	0	0	1	0	23	le	le	Photosystem I reaction centre subunit N family protein.	0
Os03g0748300	LOC_Os03g53710.1	20	20	21	20	19	19	20	20	21	le	le	Aldose 1-epimerase family protein.	0
Os03g0751400	LOC_Os03g54040.1	0	22	22	21	21	21	23	22	22	le	le	Similar to 50S ribosomal protein l6.	0
Os03g0752500	LOC_Os03g54130.1	3	5	5	6	5	5	5	6	4	le	le	Similar to Cysteine proteinase (Fragment).	0
Os03g0801300	None	15	17	18	18	18	18	17	20	17	le	le	Similar to H0219H12.9 protein.	0
Os03g0809900	LOC_Os03g59550.1	23	23	23	0	20	19	22	23	21	le	le	Core subunit of exon junction complex (EJC), Embryonic organogenesis and development	0
Os04g0118700	LOC_Os04g02850.1	20	20	21	21	19	19	20	21	20	le	le	Pentatricopeptide repeat domain containing protein.	0
Os04g0119000	LOC_Os04g02880.1	22	22	22	22	22	21	21	22	21	le	le	Similar to H0716A07.5 protein.	0
Os04g0126500	None	20	20	20	19	19	20	20	20	19	le	le	Hypothetical protein.	0
Os04g0127500	LOC_Os04g03830.1	1	1	2	4	3	5	0	2	1	le	le	Serine/threonine protein kinase-related domain containing protein.	WAK29
Os04g0197500	None	5	8	9	9	8	8	8	9	8	le	le	UDP-glucuronosyl/UDP-glucosyltransferase family protein.	0
Os04g0226600	LOC_Os04g15580.1	22	20	0	23	23	0	21	23	22	le	le	S-Domain kinase-5, Response to Xanthomonas oryzae pv. Oryzae in resistant rice genotype IRBB21	RLCK138
Os04g0282400	LOC_Os04g21350.1,LOC_Os04g21350.2	16	15	15	15	15	15	17	15	14	le	le	Homologue of Arabidopsis flowering-promoting factor 1, AtFPF1, Modulation of root and flower development, Control of auxin accumulation, Modulation of ROS homeostasis	FPFL4
Os04g0293100	None	19	20	21	20	19	19	20	22	20	le	le	Hypothetical protein.	0
Os04g0293300	LOC_Os04g22660.1	20	21	22	22	21	20	21	22	20	le	le	Similar to Tropinone reductase-I (EC 1.1.1.206) (TR-I) (Tropine dehydrogenase).	0
Os04g0308100	LOC_Os04g24300.1	9	9	11	9	10	11	9	9	7	le	le	Similar to Wall-associated kinase 4.	0
Os04g0323500	LOC_Os04g25740.1	19	18	18	19	17	18	18	17	15	le	le	Conserved hypothetical protein.	0
Os04g0345400	LOC_Os04g27790.1	15	14	15	14	14	14	15	14	14	le	le	Similar to OSIGBa0106G08.7 protein.	0
Os04g0367000	LOC_Os04g29810.1	21	22	2	0	23	19	22	22	23	le	le	Hypothetical conserved gene.	0
Os04g0391900	LOC_Os04g32150.1	7	8	8	8	8	7	8	8	7	le	le	Similar to OSIGBa0145N07.5 protein.	0
Os04g0412100	LOC_Os04g33610.1	11	11	12	12	12	11	10	12	10	le	le	Similar to H0717B12.8 protein.	0
Os04g0419500		7	8	8	8	6	6	6	7	6	le	le	Conserved hypothetical protein.	0
Os04g0420400		15	15	15	15	17	17	16	15	15	le	le	Similar to H0525E10.1 protein.	RLCK150
Os04g0487700	LOC_Os04g41070.1	23	21	21	20	21	21	22	20	21	le	le	Putative zinc finger CCCH domain-containing protein 29.	C3H29
Os04g0574700	LOC_Os04g48530.1	8	8	8	8	8	7	7	7	6	le	le	Guard cell anion channel protein, Nitrate-selective anion channel, Control of stomatal closure	SLAC1
Os04g0598600	None	0	0	1	0	0	0	0	1	0	le	le	Protein kinase, catalytic domain domain containing protein.	0
Os04g0608600	LOC_Os04g51920.1,LOC_Os04g51920.2	22	21	0	2	1	0	0	0	23	le	le	Alkyl hydroperoxide reductase subunit C/ Thiol specific antioxidant domain containing protein.	0
Os04g0611000	None	14	14	15	15	15	15	14	16	14	le	le	Non-protein coding transcript.	0
Os04g0612400		12	11	12	12	10	10	11	10	8	le	le	Hypothetical protein.	0
Os04g0628700		4	4	5	4	3	5	4	4	5	le	le	Conserved hypothetical protein.	0
Os04g0632300	LOC_Os04g53996.1	4	3	4	6	4	4	3	2	2	le	le	Similar to H0105C05.10 protein.	RLCK379
Os04g0640500	LOC_Os04g54790.1	10	11	11	10	9	8	10	10	9	le	le	ABC-1 domain containing protein.	0
Os04g0657300	LOC_Os04g56230.1	7	10	10	9	8	7	7	8	8	le	le	Conserved hypothetical protein.	FPPS4
Os04g0657500	LOC_Os04g56240.1	6	9	10	8	7	7	7	7	8	le	le	Lipase, class 3 family protein.	0
Os04g0658300	LOC_Os04g56320.1	4	2	3	2	3	3	5	3	4	le	le	Similar to Ribulose bisphosphate carboxylase/oxygenase activase, chloroplast precursor (RuBisCO activase) (RA).	0
Os05g0105800	LOC_Os05g01530.1	3	4	4	5	5	5	6	6	5	le	le	Conserved hypothetical protein.	0
Os05g0171000	LOC_Os05g07880.1,LOC_Os05g07880.2	5	5	6	7	7	7	7	7	7	le	le	Phospholipase D2 (EC 3.1.4.4).	PLDalpha2
Os05g0220500	LOC_Os05g13360.1	6	6	6	7	7	6	6	7	6	le	le	Conserved hypothetical protein.	0
Os05g0232200	LOC_Os05g14270.1,LOC_Os05g14270.2	8	9	10	8	7	6	7	7	7	le	le	Conserved hypothetical protein.	0
Os05g0267100	LOC_Os05g18294.1,LOC_Os05g18294.2,LOC_Os05g18294.3,LOC_Os05g18294.4,LOC_Os05g18294.5	17	14	13	14	13	12	13	14	14	le	le	Similar to Transporter-like protein.	0
Os05g0269800		20	20	22	22	20	19	21	22	21	le	le	HAP2-GCS1 domain containing protein	GCS1
Os05g0317900	LOC_Os05g25370.1	11	12	12	12	11	11	10	11	10	le	le	Catharanthus roseus receptor-like kinase1-like kinase, Regulation of flowering time signaling pathway and/or circadian rhythms	RLCK183
Os05g0426000	LOC_Os05g35140.1	4	5	5	6	5	5	3	4	5	le	le	MtN3 and saliva related transmembrane protein family protein.	SWEET1B
Os05g0445000	None	13	13	14	13	14	12	12	11	10	le	le	Hypothetical protein.	0
Os05g0462000	LOC_Os05g38680.1	10	10	12	10	11	8	7	9	9	le	le	Similar to plant-specific domain TIGR01589 family protein.	0
Os05g0485300	LOC_Os05g40700.1	14	16	16	15	18	15	16	16	15	le	le	TRAM, LAG1 and CLN8 homology domain containing protein.	0
Os05g0489200	LOC_Os05g41030.1	11	11	12	10	11	9	9	10	9	le	le	Plant lipid transfer protein/seed storage/trypsin-alpha amylase inhibitor domain containing protein.	0
Os05g0576700	LOC_Os05g50110.1	5	7	8	8	6	7	7	8	7	le	le	Oleosin family protein.	0
Os06g0133000	LOC_Os06g04200.1,LOC_Os06g04200.2,LOC_Os06g04200.3,LOC_Os06g04200.4	12	13	13	13	14	14	14	15	15	le	le	Granule-bound starch synthase 1, Starch biosynthesis	WX1
Os06g0161900	LOC_Os06g06670.1	23	23	23	23	0	1	0	23	0	le	le	Protein of unknown function DUF569 family protein.	0
Os06g0165500	LOC_Os06g06960.1	7	10	10	10	8	8	8	9	8	le	le	S-Domain receptor like kinase-37, Response to drought in tolerant genotypes	RLCK198
Os06g0205100	LOC_Os06g10350.1	8	8	9	7	6	7	7	8	6	le	le	R2R3-Myb factor, Homolog of maize C1, Determinant of anthocyanin biosynthesis in rice leaves, Apiculus and leaf sheath colour	C
Os06g0229000	LOC_Os06g12370.1	10	11	12	10	11	11	11	12	11	le	le	Similar to FtsH protease (VAR2) (Zinc dependent protease).	FTSH6
Os06g0254300	LOC_Os06g14324.1,LOC_Os06g14324.2	9	10	11	10	10	8	8	9	8	le	le	Similar to EF-hand calcium bining protein.	0
Os06g0264200	LOC_Os06g15330.1	19	21	22	22	21	21	21	23	22	le	le	CONSTANS-like protein, Transcription factor, Repression of flowering, Regulation of plant height and grain yield	0
Os06g0286700	LOC_Os06g17900.1	17	18	18	20	18	18	19	20	18	le	le	Similar to Piz-t.	PIZ, PIZT
Os06g0316000	LOC_Os06g21110.1	18	18	19	19	21	21	20	19	19	le	le	Short-chain peptide-encoding gene, Disease resistance, Drought tolerance	0
Os06g0318600	LOC_Os06g21380.1	7	8	9	9	8	8	9	10	9	le	le	Peptidase S41 domain containing protein.	0
Os06g0348800	LOC_Os06g24070.1	7	8	7	7	8	8	7	7	6	le	le	Transfactor-like protein.	GLK1
Os06g0472000	LOC_Os06g27760.1,LOC_Os06g27760.2	5	7	8	9	9	7	8	9	7	le	le	Hypothetical gene.	MSRB1
Os06g0474800	LOC_Os06g28050.1,LOC_Os06g28050.3,LOC_Os06g28050.4	17	17	18	18	19	18	18	18	17	le	le	Similar to 3Fe-4S ferredoxin.	0
Os06g0476200	LOC_Os06g28194.1,LOC_Os06g28194.2,LOC_Os06g28194.3,LOC_Os06g28194.4,LOC_Os06g28194.5	16	17	17	17	18	18	17	18	16	le	le	Similar to predicted protein.	0
Os06g0501900	LOC_Os06g30640.1	1	0	0	0	1	1	0	1	0	le	le	Cytochrome P450 family protein.	CYP76M9
Os06g0601500	LOC_Os06g39960.1	7	9	10	9	8	8	7	9	7	le	le	bZIP transcription factor, HY5 transcription factor ortholog, Control of plant height, Regulation of panicle development and seed set	BZIP48
Os06g0609900	LOC_Os06g40750.1	12	13	13	13	12	12	11	12	13	le	le	Conserved hypothetical protein.	0
Os06g0610600	LOC_Os06g40809.1	0	0	1	0	21	19	23	1	22	le	le	Conserved hypothetical protein.	0
Os06g0642500	LOC_Os06g43510.1,LOC_Os06g43510.2,LOC_Os06g43510.3	0	23	1	1	0	0	0	2	22	le	le	Cytochrome P450 domain containing protein.	0
Os06g0667000	LOC_Os06g45630.1	2	2	2	4	4	5	2	3	2	le	le	Serine/threonine protein kinase domain containing protein.	0
Os07g0105600	LOC_Os07g01480.1,LOC_Os07g01480.2	21	21	21	21	20	20	22	21	21	le	le	Photosystem II oxygen evolving complex protein PsbQ family protein.	0
Os07g0111900	LOC_Os07g02120.1	20	18	19	18	18	17	19	16	18	le	le	Flavin-containing monooxygenase FMO family protein.	0
Os07g0170200	LOC_Os07g07480.1	16	16	16	17	16	17	15	14	15	le	le	Similar to predicted protein.	0
Os07g0188200		5	8	7	7	8	7	7	8	5	le	le	Hypothetical protein.	0
Os07g0191500	LOC_Os07g09370.1	20	18	19	20	19	15	20	20	20	le	le	Pentatricopeptide repeat domain containing protein.	0
Os07g0213300	LOC_Os07g11280.1,LOC_Os07g11280.2	16	16	17	15	16	15	17	17	16	le	le	Similar to cDNA clone:J013123O09, full insert sequence.	0
Os07g0222900	LOC_Os07g12160.1	20	19	21	20	19	20	20	20	20	le	le	Similar to KHG/KDPG aldolase.	0
Os07g0244600	LOC_Os07g14120.1	4	8	6	6	6	6	5	7	6	le	le	Similar to Agmatine coumaroyltransferase.	0
Os07g0409200	LOC_Os07g22650.1,LOC_Os07g22650.2,LOC_Os07g22650.3	22	21	21	21	23	23	1	22	23	le	le	Carbohydrate kinase, FGGY domain containing protein.	0
Os07g0414000	LOC_Os07g23150.1	8	9	11	10	8	8	8	9	8	le	le	Transferase domain containing protein.	0
Os07g0489300	LOC_Os07g30620.1	8	9	10	10	8	8	7	10	8	le	le	UDP-glucuronosyl/UDP-glucosyltransferase family protein.	0
Os07g0491900	LOC_Os07g30960.1	8	9	10	10	8	7	8	9	8	le	le	Similar to CTF2A (Fragment).	0
Os07g0534500	LOC_Os07g34980.1	20	18	19	20	20	18	18	18	18	le	le	Protein kinase-like, Response to drought, Response to chilling in tolerant genotypes, Response to Xanthomonas oryzae pv. oryzae.	RLCK233
Os07g0564100	LOC_Os07g37690.1	18	20	21	22	21	18	22	1	3	le	le	UDP-glucuronosyl/UDP-glucosyltransferase family protein.	0
Os07g0580200	LOC_Os07g39190.1	19	18	19	18	18	17	18	19	18	le	le	Conserved hypothetical protein.	0
Os07g0590600	LOC_Os07g40120.1	17	17	18	18	18	18	19	19	19	le	le	Tetratricopeptide-like helical domain containing protein.	0
Os07g0598000	LOC_Os07g40690.1	22	21	23	21	21	20	19	20	20	le	le	Similar to NADPH HC toxin reductase (Fragment).	0
Os07g0617500	LOC_Os07g42570.1	3	4	5	5	5	5	4	6	5	le	le	Plant disease resistance response protein family protein.	0
Os07g0629000	LOC_Os07g43580.1	4	5	6	6	5	6	3	5	3	le	le	Similar to P-type R2R3 Myb protein (Fragment).	0
Os08g0101700	LOC_Os08g01140.1	6	8	8	8	6	6	7	9	6	le	le	Similar to Cytochrome b561 (Fragment).	0
Os08g0102000	LOC_Os08g01170.1	0	0	0	0	0	1	2	0	1	le	le	Serotonin N-acetyltransferase, Melatonin synthesis	SNAT2
Os08g0114100	LOC_Os08g02210.1,LOC_Os08g02210.2	10	11	10	9	9	8	10	10	9	le	le	Green tissues expressed protein	GSE
Os08g0139700	LOC_Os08g04500.1,LOC_Os08g04500.2	5	5	6	6	6	6	7	8	7	le	le	(E)-&beta;-caryophyllene synthase, Sesquiterpene synthase, Indirect defense response, Production of volatile chemicals attractive to wasps, a main egg parasitoid of rice planthoppers	0
Os08g0167500	LOC_Os08g07060.1	22	20	22	20	20	20	20	20	19	le	le	Protein of unknown function DUF1817 domain containing protein.	CRR6
Os08g0202400	LOC_Os08g10260.1	11	7	10	10	8	11	9	10	8	le	le	Disease resistance protein domain containing protein.	0
Os08g0221300	LOC_Os08g12449.4,LOC_Os08g12449.5,LOC_Os08g12449.6	5	7	8	7	7	6	6	7	6	le	le	Conserved hypothetical protein.	0
Os08g0224300	LOC_Os08g12780.1,LOC_Os08g12780.2,LOC_Os08g12780.3,LOC_Os08g12780.4,LOC_Os08g12780.5	21	20	22	21	19	19	20	22	21	le	le	Determination of the grain yield, Modulation of nitrogen utilization	ARE1
Os08g0226600	LOC_Os08g13014.1	22	23	23	22	21	21	22	23	22	le	le	Non-protein coding transcript.	0
Os08g0229200	None	21	20	20	19	18	20	21	19	20	le	le	Non-protein coding transcript.	0
Os08g0242800	LOC_Os08g14450.1	16	17	19	18	18	18	19	20	19	le	le	Similar to Sigma factor SIG6.	SIG6
Os08g0247600	LOC_Os08g14940.1	7	10	10	9	8	8	8	10	8	le	le	Leucine-rich repeat, N-terminal domain containing protein.	0
Os08g0267800	LOC_Os08g16710.1	12	12	14	14	14	14	13	13	13	le	le	Cyclin-like F-box domain containing protein.	0
Os08g0292400	None	6	8	9	8	8	8	8	9	6	le	le	Hypothetical conserved gene.	0
Os08g0355600		3	2	2	3	1	0	0	0	0	le	le	Hypothetical conserved gene.	0
Os08g0387400	LOC_Os08g29770.1	2	4	4	4	1	3	6	4	4	le	le	Similar to Cellulase (Fragment).	GH9B13
Os08g0389800		17	17	17	16	17	17	16	16	17	le	le	Similar to cDNA clone:001-103-F02, full insert sequence.	0
Os08g0403300	LOC_Os08g31140.1	10	10	11	10	10	10	12	9	10	le	le	Heavy metal transport/detoxification protein domain containing protein.	HIPP46
Os08g0425200	LOC_Os08g32930.1,LOC_Os08g32930.2	17	17	18	17	18	18	18	17	17	le	le	Chaperonin-like RbcX domain containing protein.	0
Os08g0427100	None	20	19	20	20	20	19	19	21	19	le	le	Hypothetical gene.	0
Os08g0480000	LOC_Os08g37432.1,LOC_Os08g37432.2	6	8	8	7	6	8	6	8	5	le	le	Multi antimicrobial extrusion protein MatE family protein.	MATE31
Os08g0483200	LOC_Os08g37700.1,LOC_Os08g37700.2,LOC_Os08g37700.3	16	16	16	15	16	16	17	15	17	le	le	Nucleotide-binding, alpha-beta plait domain containing protein.	0
Os08g0521200	LOC_Os08g40990.1	8	8	8	9	9	8	8	10	7	le	le	Similar to Receptor-like protein kinase 1.	RLCK258
Os08g0522400	LOC_Os08g41090.1	17	17	18	19	18	18	19	19	19	le	le	Similar to APX6; L-ascorbate peroxidase/ heme binding / peroxidase.	0
Os08g0528100	LOC_Os08g41630.1	23	21	1	0	22	21	23	0	22	le	le	Similar to Ubiquitin carboxyl-terminal hydrolase.	UBP1-8
Os08g0545300	None	14	14	15	15	15	14	16	15	15	le	le	Similar to NAD-dependent sorbitol dehydrogenase.	0
Os08g0545700	LOC_Os08g43230.1	16	16	16	15	15	14	14	14	14	le	le	Similar to TraB protein-related.	0
Os08g0557200	LOC_Os08g44300.1	8	7	8	9	9	8	8	8	8	le	le	Metallophosphoesterase domain containing protein.	0
Os08g0566600	LOC_Os08g45190.1	6	8	7	7	7	6	7	6	6	le	le	Cyclic electron transport in photosystem I (PSI), Redox homeostasis in chloroplasts	PGR5
Os09g0107900	None	18	18	19	21	21	20	17	20	18	le	le	Hypothetical conserved gene.	0
Os09g0112300	None	0	22	0	0	0	22	0	0	22	le	le	Non-protein coding transcript.	0
Os09g0343400	LOC_Os09g17344.1	18	20	21	20	18	18	17	20	18	le	le	Conserved hypothetical protein.	0
Os09g0343500		18	19	21	18	18	17	17	19	17	le	le	Conserved hypothetical protein.	0
Os09g0424200	LOC_Os09g25610.1	5	6	3	6	5	4	6	7	6	le	le	Glutamine amidotransferase class-I domain containing protein.	0
Os09g0426800	LOC_Os09g25850.1	10	9	9	8	8	5	7	6	7	le	le	Homologue of WAX2/GL1, Synthesis of leaf cuticular wax	WSL2
Os09g0455500	LOC_Os09g28230.1	6	8	10	10	9	8	8	10	7	le	le	Alpha/beta hydrolase fold-3 domain containing protein.	0
Os09g0465300		7	8	8	8	8	6	7	6	6	le	le	Hypothetical gene.	0
Os09g0530000	LOC_Os09g36040.1	15	14	15	15	15	15	17	15	16	le	le	Rhodanese-like domain containing protein.	STR4
Os09g0541000	LOC_Os09g36930.1	16	16	17	17	17	18	16	17	16	le	le	Similar to Plasma membrane intrinsic protein (Aquaporin).	PIP2;7
Os09g0559500	LOC_Os09g38660.1	7	9	9	10	7	6	7	8	7	le	le	Protein of unknown function DUF594 domain containing protein.	0
Os10g0100300	LOC_Os10g01044.1,LOC_Os10g01044.2,LOC_Os10g01044.3	3	0	2	2	3	2	4	2	3	le	le	NAD(P)-binding domain containing protein.	0
Os10g0135100	LOC_Os10g04570.1	11	12	12	11	10	12	12	12	11	le	le	NB-ARC domain containing protein.	0
Os10g0162300	LOC_Os10g07470.1	5	6	7	7	6	5	6	8	5	le	le	Hypothetical conserved gene.	0
Os10g0166600	LOC_Os10g08474.1	21	20	23	22	22	22	21	23	21	le	le	Cytochrome P450 family protein.	0
Os10g0173000	LOC_Os10g09240.1	12	11	13	14	14	13	11	13	11	le	le	Conserved hypothetical protein.	0
Os10g0209700	LOC_Os10g14870.1	9	11	11	10	10	9	9	10	8	le	le	Heavy metal transport/detoxification protein domain containing protein.	HIPP28
Os10g0330400	LOC_Os10g18370.1	2	2	3	3	3	3	3	4	3	le	le	Protein of unknown function DUF179 family protein.	0
Os10g0496900	LOC_Os10g35370.1,LOC_Os10g35370.2	12	11	13	12	14	13	14	14	14	le	le	NADPH: protochlorophyllide oxidoreductase, Chlorophyll synthesis	FGL
Os10g0503100	LOC_Os10g35930.1	5	8	8	9	7	6	6	8	5	le	le	Similar to Transcription factor L2.	0
Os10g0529700	LOC_Os10g38610.1	7	10	10	10	10	9	9	11	10	le	le	Similar to glutathione transferase35.	GSTU8
Os10g0533100	LOC_Os10g38910.1	18	17	18	18	18	18	18	19	18	le	le	Similar to ABC-type Co2+ transport system, permease component.	0
Os10g0536500	LOC_Os10g39150.1	23	22	23	23	23	23	0	23	23	le	le	Peptidase S10, serine carboxypeptidase, active site domain containing protein.	0
Os10g0556200	LOC_Os10g40740.1	8	8	8	9	9	8	8	9	7	le	le	Hypothetical conserved gene.	0
Os10g0560400	LOC_Os10g41100.1	8	9	10	10	10	9	8	9	8	le	le	Similar to CONSTANS-like protein CO9 (Fragment).	0
Os11g0103400	LOC_Os11g01240.1	22	21	1	1	21	19	20	23	20	le	le	Similar to IBR domain containing protein.	0
Os11g0116200	LOC_Os11g02424.1,LOC_Os11g02424.2	17	15	17	15	13	10	13	12	13	le	le	Similar to Zinc finger, C3HC4 type family protein, expressed.	0
Os11g0130200	LOC_Os11g03580.1	12	13	13	13	13	13	13	13	12	le	le	Protein of unknown function DUF309 family protein.	0
Os11g0136400	LOC_Os11g04150.1	11	12	14	12	10	8	10	12	10	le	le	Major facilitator superfamily domain containing protein.	ZIFL8
Os11g0167500	LOC_Os11g06690.1	1	1	2	0	23	1	3	0	0	le	le	Similar to Serine esterase family protein, expressed.	0
Os11g0181700	LOC_Os11g07922.1,LOC_Os11g07922.2	1	0	0	0	0	1	2	0	0	le	le	Similar to Short-chain dehydrogenase Tic32.	0
Os11g0182500	LOC_Os11g07980.1,LOC_Os11g07980.2	14	15	15	15	19	15	17	16	16	le	le	Hypothetical conserved gene.	0
Os11g0182900	LOC_Os11g08020.1	1	0	2	2	1	2	3	2	2	le	le	Ankyrin repeat domain containing protein.	0
Os11g0208900	LOC_Os11g10310.1	10	11	11	10	10	11	10	10	8	le	le	Leucine rich repeat containing protein kinase.	0
Os11g0250100	LOC_Os11g14440.1	20	20	22	20	19	19	20	22	20	le	le	Conserved hypothetical protein.	0
Os11g0422000	None	22	21	22	21	20	19	21	22	20	le	le	Conserved hypothetical protein.	0
Os11g0462600	None	18	19	20	20	18	18	13	19	17	le	le	Non-protein coding transcript.	0
Os11g0544000	LOC_Os11g34130.1	20	20	20	20	20	20	20	22	21	le	le	Conserved hypothetical protein.	0
Os11g0606400	LOC_Os11g39310.1	22	22	23	0	0	0	0	23	23	le	le	Similar to NB-ARC domain containing protein, expressed.	0
Os11g0606500	LOC_Os11g39320.1	18	18	18	17	16	16	18	19	16	le	le	Similar to NB-ARC domain containing protein, expressed.	0
Os11g0626700	LOC_Os11g41034.1	23	22	1	2	0	1	22	0	23	le	le	Hypothetical conserved gene.	0
Os11g0644500	LOC_Os11g42480.1	4	3	5	6	6	5	5	6	6	le	le	Similar to Transferase family protein, expressed.	0
Os11g0683500	LOC_Os11g45710.1,LOC_Os11g45710.2,LOC_Os11g45710.3,LOC_Os11g45710.4,LOC_Os11g45710.5,LOC_Os11g45710.6,LOC_Os11g45710.7	9	9	10	9	9	9	8	9	7	le	le	Glycoside hydrolase, family 1 protein.	BGLU36
Os12g0169600	LOC_Os12g07210.1	12	10	11	10	8	6	7	8	6	le	le	Similar to Fructose-bisphosphate aldolase.	0
Os12g0203000	LOC_Os12g10190.1,LOC_Os12g10190.2	14	15	15	16	15	15	15	16	15	le	le	Similar to Cyclin-dependent protein kinase-like protein.	0
Os12g0223000	None	17	14	19	21	20	21	18	20	18	le	le	Hypothetical protein.	0
Os12g0231000	LOC_Os12g12934.1	4	9	9	8	11	12	8	8	10	le	le	TGF-beta receptor, type I/II extracellular region family protein.	0
Os12g0264800	LOC_Os12g16360.1	9	12	13	12	13	13	13	12	13	le	le	Conserved hypothetical protein.	0
Os12g0271700	LOC_Os12g17320.1	6	9	10	8	8	7	7	11	7	le	le	Similar to Solanesyl diphosphate synthase 1.	SPS3
Os12g0283300	LOC_Os12g18550.1	18	20	21	19	19	19	20	22	20	le	le	Conserved hypothetical protein.	0
Os12g0428700	LOC_Os12g24084.1	21	21	23	21	21	21	21	22	20	le	le	Hypothetical protein.	0
Os12g0468300	LOC_Os12g28250.1	19	20	21	20	19	19	20	22	20	le	le	Similar to NB-ARC domain containing protein, expressed.	0
Os12g0493900	LOC_Os12g31000.1	15	15	16	17	17	17	16	16	16	le	le	Armadillo-like helical domain containing protein.	0
Os12g0501900	LOC_Os12g31770.1,LOC_Os12g31770.2	22	22	23	21	21	20	22	21	22	le	le	Similar to 10A19I.7.	0
Os12g0563600	LOC_Os12g37650.1	8	9	8	8	8	7	8	8	6	le	le	Protein of unknown function DUF538 family protein.	0
Os12g0564400	LOC_Os12g37710.1,LOC_Os12g37710.2	0	22	22	20	20	20	22	21	22	le	le	Similar to PsbP.	0
Os12g0569500	LOC_Os12g38170.1	21	19	19	18	17	18	18	18	15	le	le	Osmotin protein belonging to the pathogenesis-related protein 5 family, Resistance to rice sheath blight	0
Os04g0412000	LOC_Os04g33600.1	0	0	0	0	0	0	0	0	0	nr	nr	Hypothetical protein.	0
Os02g0821400	LOC_Os02g57560.1	23	1	1	0	0	0	0	0	0	nr	nr	Protein kinase, core domain containing protein.	RLCK90
Os03g0268400	LOC_Os03g16150.1,LOC_Os03g16150.2,LOC_Os03g16150.3	1	2	1	0	0	0	0	0	0	nr	nr	Similar to GDP-D-mannose pyrophosphorylase.	0
Os01g0208700	LOC_Os01g11054.1,LOC_Os01g11054.2,LOC_Os01g11054.3,LOC_Os01g11054.4	23	22	23	0	0	0	0	0	0	nr	nr	Phosphoenolpyruvate carboxylase, Ammonium assimilation	PPC4
Os04g0434600	LOC_Os04g35510.1,LOC_Os04g35510.2	23	23	23	0	0	0	0	0	0	nr	nr	Similar to OSIGBa0102D10.3 protein.	0
Os01g0375500	LOC_Os01g27770.1	0	23	0	23	0	0	0	0	0	nr	nr	Similar to Shikimate biosynthesis protein aroDE.	0
Os04g0434700	LOC_Os04g35510.1,LOC_Os04g35510.2	23	23	0	23	0	0	0	0	0	nr	nr	Non-protein coding transcript.	0
Os05g0456100	LOC_Os05g38219.1,LOC_Os05g38219.2	22	0	0	2	1	0	0	0	0	nr	nr	Non-protein coding transcript.	0
Os07g0681100	LOC_Os07g48310.1,LOC_Os07g48310.2	22	20	21	23	1	0	0	0	0	nr	nr	Similar to Leucine-rich repeat receptor-like protein kinase (Fragment).	0
Os02g0105300	None	0	0	0	0	23	0	0	0	0	nr	nr	Conserved hypothetical protein.	0
Os06g0535400	LOC_Os06g34450.1	0	0	0	0	23	0	0	0	0	nr	nr	Similar to E3 ubiquitin ligase EL5 (EC 6.3.2.-).	0
Os08g0276100	LOC_Os08g17390.1	0	0	0	0	23	0	0	0	0	nr	nr	Similar to NDF1 (NDH-DEPENDENT CYCLIC ELECTRON FLOW 1).	0
Os06g0636600	LOC_Os06g43030.1	22	23	0	0	23	0	0	0	0	nr	nr	Protein kinase, core domain containing protein.	0
Os07g0152800	LOC_Os07g05810.1	0	0	1	1	0	1	0	0	0	nr	nr	Similar to Glycine-rich protein.	0
Os03g0854800	LOC_Os03g63770.1,LOC_Os03g63770.2,LOC_Os03g63770.3,LOC_Os03g63770.4,LOC_Os03g63770.5,LOC_Os03g63770.6	0	23	2	1	0	1	0	0	0	nr	nr	Similar to Poly polymerase catalytic domain containing protein, expressed.	0
Os09g0381100	LOC_Os09g21340.1	0	0	1	0	1	1	0	0	0	nr	nr	Similar to Permease I.	0
Os06g0496800	LOC_Os06g30130.1,LOC_Os06g30130.2	1	23	0	0	2	1	0	0	0	nr	nr	Similar to S-locus receptor kinase precursor.	0
Os03g0130500	LOC_Os03g03830.1	5	3	6	4	0	22	0	0	0	nr	nr	Similar to ESTs AU031435(E61570).	0
Os02g0198600	LOC_Os02g10510.1	1	0	0	21	22	22	0	0	0	nr	nr	Similar to predicted protein.	0
Os10g0461100	LOC_Os10g32348.1	1	23	0	22	22	22	0	0	0	nr	nr	Similar to PsbP family protein, expressed.	0
Os07g0176200	LOC_Os07g07974.1	23	23	0	0	0	23	0	0	0	nr	nr	Similar to Transcription factor CPP.	CXC2
Os05g0567800	LOC_Os05g49270.1	0	23	1	1	0	23	0	0	0	nr	nr	Similar to Integral membrane protein.	0
Os01g0703600	LOC_Os01g50770.1,LOC_Os01g50770.2	0	1	0	0	22	23	0	0	0	nr	nr	Similar to clathrin adaptor complexes medium subunit family protein.	SPL28
Os03g0132300	LOC_Os03g04030.1	23	0	1	0	23	23	0	0	0	nr	nr	TB2/DP1 and HVA22 related protein family protein.	0
Os07g0223400	LOC_Os07g12200.1	0	23	0	0	0	0	1	0	0	nr	nr	Similar to ADP-ribosylation factor 1.	0
Os02g0749500	LOC_Os02g51430.1,LOC_Os02g51430.2	2	2	2	1	0	0	1	0	0	nr	nr	Similar to SEC6.	0
Os07g0676900	LOC_Os07g47990.1,LOC_Os07g47990.2	1	1	2	3	0	0	1	0	0	nr	nr	Similar to Peroxidase (EC 1.11.1.7).	0
Os01g0918100	LOC_Os01g68930.1,LOC_Os01g68930.2	22	21	21	20	0	0	1	0	0	nr	nr	Conserved hypothetical protein.	0
Os05g0594500	LOC_Os05g51620.1,LOC_Os05g51620.2,LOC_Os05g51620.3	22	1	23	0	1	0	1	0	0	nr	nr	Hypothetical conserved gene.	0
Os07g0107000	None	23	20	22	0	0	1	1	0	0	nr	nr	Hypothetical protein.	0
Os05g0567700	LOC_Os05g49260.1	1	0	0	1	0	1	1	0	0	nr	nr	Similar to Integral membrane protein.	0
Os08g0170100	LOC_Os08g07330.2	0	0	1	1	0	1	1	0	0	nr	nr	NB-ARC domain containing protein.	0
Os01g0872800	LOC_Os01g65230.1	1	0	1	1	0	1	1	0	0	nr	nr	Similar to 3-phosphoinositide dependent protein kinase 1.	0
Os02g0224200	LOC_Os02g13110.1,LOC_Os02g13110.2	0	0	21	1	0	1	1	0	0	nr	nr	Similar to Ser/Thr specific protein phosphatase 2A B regulatory subunit beta isoform.	0
Os05g0170200	LOC_Os05g07810.1	1	1	1	3	0	1	1	0	0	nr	nr	Similar to universal stress protein family protein.	0
Os07g0638000	LOC_Os07g44400.1	2	2	3	1	1	1	1	0	0	nr	nr	Conserved hypothetical protein.	0
Os02g0117500	LOC_Os02g02540.1	2	21	23	1	1	1	1	0	0	nr	nr	Glutamate receptor like protein, Mediation of ion uptake	0
Os06g0707400	LOC_Os06g49360.1	23	22	0	23	1	1	1	0	0	nr	nr	Similar to NBS-LRR disease resistance protein homologue.	0
Os05g0336200	LOC_Os05g27050.1	23	22	0	0	23	1	1	0	0	nr	nr	Similar to predicted protein.	0
Os12g0588300		1	1	0	1	3	2	1	0	0	nr	nr	Hypothetical protein.	0
Os12g0588400	None	1	1	0	1	3	2	1	0	0	nr	nr	Conserved hypothetical protein.	0
Os08g0548700	LOC_Os08g43510.1	3	3	2	1	1	4	1	0	0	nr	nr	Hypothetical conserved gene.	0
Os07g0287100	LOC_Os07g18720.1	0	22	1	23	23	21	1	0	0	nr	nr	Conserved hypothetical protein.	0
Os03g0425200	LOC_Os03g31170.1,LOC_Os03g31170.2,LOC_Os03g31170.3	22	0	21	20	21	22	1	0	0	nr	nr	Inosine/uridine-preferring nucleoside hydrolase domain containing protein.	0
Os12g0299300	LOC_Os12g20390.1,LOC_Os12g20390.2,LOC_Os12g20390.3,LOC_Os12g20390.4,LOC_Os12g20390.5	23	21	0	0	23	23	1	0	0	nr	nr	Conserved hypothetical protein.	0
Os02g0804400	LOC_Os02g56030.1	23	23	0	23	23	23	1	0	0	nr	nr	Conserved hypothetical protein.	0
Os11g0707900	LOC_Os11g48050.1	0	0	21	23	0	0	2	0	0	nr	nr	Uncharacterised protein family UPF0503 domain containing protein.	0
Os03g0190800	LOC_Os03g09080.1	0	0	0	1	0	1	2	0	0	nr	nr	Similar to Ubiquitin carboxyl-terminal hydrolase 3 (EC 3.1.2.15) (Ubiquitin- specific processing protease 3) (AtUBP3).	UBP2-2
Os06g0295700	None	2	0	2	1	1	1	2	0	0	nr	nr	Conserved hypothetical protein.	0
Os01g0908100	LOC_Os01g68010.1,LOC_Os01g68010.2,LOC_Os01g68010.3,LOC_Os01g68010.4,LOC_Os01g68010.5	1	23	2	1	1	1	2	0	0	nr	nr	Similar to predicted protein.	0
Os12g0210200	LOC_Os12g10720.1,LOC_Os12g10720.2,LOC_Os12g10720.3	1	1	0	0	0	22	2	0	0	nr	nr	Zeta class glutathione transferase	GSTZ1
Os04g0618500	LOC_Os04g52760.1	2	2	1	0	0	0	3	0	0	nr	nr	Similar to Gamma-SNAP (Fragment).	0
Os03g0244700	LOC_Os03g14090.1	0	0	1	1	0	1	22	0	0	nr	nr	Armadillo-like helical domain containing protein.	0
Os09g0478600	LOC_Os09g30160.1	22	23	23	23	0	1	22	0	0	nr	nr	Zinc finger, RING/FYVE/PHD-type domain containing protein.	0
Os01g0888900	LOC_Os01g66544.1	23	0	1	0	23	1	22	0	0	nr	nr	Conserved hypothetical protein.	0
Os10g0105400	LOC_Os10g01610.1	1	1	2	2	0	23	22	0	0	nr	nr	Conserved hypothetical protein.	0
Os03g0769700	LOC_Os03g55980.1	21	21	23	23	23	23	22	0	0	nr	nr	Uncharacterised conserved protein UCP031279 domain containing protein.	0
Os09g0479000	LOC_Os09g30170.1,LOC_Os09g30170.2,LOC_Os09g30170.3	23	23	0	0	0	0	23	0	0	nr	nr	Similar to FIMBRIATA-like protein.	0
Os02g0182800	LOC_Os02g08544.1,LOC_Os02g08544.2,LOC_Os02g08544.3	22	0	3	1	0	0	23	0	0	nr	nr	Similar to NTH23 protein.	HOS58
Os01g0763700	LOC_Os01g55799.1	0	23	1	0	1	0	23	0	0	nr	nr	Similar to CRR7 (CHLORORESPIRATORY REDUCTION 7).	0
Os01g0796000	LOC_Os01g58350.1	22	22	1	0	23	0	23	0	0	nr	nr	Conserved hypothetical protein.	0
Os01g0867400	None	22	0	1	1	2	1	23	0	0	nr	nr	Non-protein coding transcript.	0
Os01g0779100	LOC_Os01g57082.1	23	23	0	0	0	23	23	0	0	nr	nr	Peptidase M16, zinc-binding site domain containing protein.	0
Os06g0306300	LOC_Os06g20150.1	23	0	2	0	23	23	23	0	0	nr	nr	Haem peroxidase domain containing protein.	0
Os01g0588400	LOC_Os01g40580.1	2	0	0	0	0	0	0	1	0	nr	nr	Band 7 protein family protein.	0
Os01g0741900	LOC_Os01g53880.1,LOC_Os01g53880.2,LOC_Os01g53880.3,LOC_Os01g53880.4,LOC_Os01g53880.5,LOC_Os01g53880.6,LOC_Os01g53880.7	0	0	1	0	0	0	0	1	0	nr	nr	Auxin-responsive protein, Drought tolerance, Control of tiller outgrowth	IAA6
Os10g0417600	LOC_Os10g28200.1,LOC_Os10g28200.2	1	0	1	1	0	0	0	1	0	nr	nr	GDP-D-mannose epimerase 1, Ascorbate biosynthesis, Tolerance against ozone stress and Zn deficiency, Plant development	0
Os03g0113500	LOC_Os03g02240.1	0	1	1	1	0	0	0	1	0	nr	nr	Conserved hypothetical protein.	0
Os05g0353300	LOC_Os05g28500.1	22	21	23	1	0	0	0	1	0	nr	nr	Pentatricopeptide repeat containing protein.	0
Os12g0596800	LOC_Os12g40490.1	1	0	2	1	1	0	0	1	0	nr	nr	Similar to Zinc ion binding protein.	0
Os04g0599000	LOC_Os04g51050.1,LOC_Os04g51050.2	22	0	2	2	1	0	0	1	0	nr	nr	Serine/threonine protein kinase-related domain containing protein.	WAK53
Os01g0777200	LOC_Os01g56930.1,LOC_Os01g56930.2	21	23	23	22	2	0	0	1	0	nr	nr	Peptidase aspartic, catalytic domain containing protein.	0
Os02g0188400	None	2	0	0	0	23	0	0	1	0	nr	nr	Hypothetical protein.	0
Os03g0844100	LOC_Os03g62700.1	21	22	21	0	23	0	0	1	0	nr	nr	Similar to Pti1 kinase-like protein.	RLCK123
Os03g0857900	LOC_Os03g64070.1	0	0	0	0	0	1	0	1	0	nr	nr	Similar to Lysine decarboxylase-like protein.	LOGL5
Os09g0279800	LOC_Os09g10780.1	20	23	0	0	0	1	0	1	0	nr	nr	Conserved hypothetical protein.	0
Os01g0688200	LOC_Os01g49380.1,LOC_Os01g49380.2	1	2	0	0	1	1	0	1	0	nr	nr	Similar to hydrolase, alpha/beta fold family protein.	0
Os08g0445400		0	0	1	0	1	1	0	1	0	nr	nr	Hypothetical protein.	0
Os10g0572900	LOC_Os10g42230.1,LOC_Os10g42230.2,LOC_Os10g42230.3	23	0	0	1	1	1	0	1	0	nr	nr	Similar to AT-hook protein 1.	0
Os07g0694000	LOC_Os07g49330.1,LOC_Os07g49330.3	22	23	0	1	1	1	0	1	0	nr	nr	Similar to Phosphoinositide-specific phospholipase C.	0
Os07g0597500	LOC_Os07g40660.1	0	0	1	1	1	1	0	1	0	nr	nr	NAD(P)-binding domain containing protein.	0
Os08g0506700	LOC_Os08g39630.1	0	0	1	1	1	1	0	1	0	nr	nr	Homolog of Arabidopsis FBH, Control of flowering	0
Os01g0194300	LOC_Os01g09800.1	0	1	1	2	1	1	0	1	0	nr	nr	Ankyrin-repeat protein, Herbivore-induced defense response, Blast disease resistance	NH1
Os08g0547800	LOC_Os08g43430.1	22	1	0	21	1	1	0	1	0	nr	nr	Alpha/beta hydrolase fold-3 domain containing protein.	0
Os03g0128700	LOC_Os03g03660.1,LOC_Os03g03660.2,LOC_Os03g03660.3,LOC_Os03g03660.4	0	0	0	1	2	1	0	1	0	nr	nr	Calcium-dependent protein kinase, isoform 11 (EC 2.7.1.-) (CDPK 11).	CDPK7
Os05g0184000		0	1	2	1	2	1	0	1	0	nr	nr	Similar to transposon protein CACTA, En/Spm sub-class.	0
Os05g0558800	LOC_Os05g48500.1,LOC_Os05g48500.2,LOC_Os05g48500.3	22	23	1	1	0	2	0	1	0	nr	nr	Similar to UPF0737 protein 8.	0
Os08g0475300		23	1	1	2	1	2	0	1	0	nr	nr	Alpha/beta hydrolase fold-3 domain containing protein.	0
Os04g0565500	LOC_Os04g47780.1	3	2	2	2	1	3	0	1	0	nr	nr	Amino acid transporter, transmembrane domain containing protein.	0
Os01g0602200	LOC_Os01g41800.1	2	0	3	4	1	5	0	1	0	nr	nr	Cytochrome P450 monooxygenase, Tolerance to acetolactate synthase-inhibiting herbicides (pseudogene)	CYP72A31
Os01g0178700	LOC_Os01g08340.1	2	2	3	3	4	5	0	1	0	nr	nr	Similar to Protein binding protein.	0
Os03g0132800	LOC_Os03g04050.1	0	23	23	0	23	22	0	1	0	nr	nr	Similar to protein kinase-like protein [Oryza sativa (japonica cultivar-group)].	RLCK98
Os05g0293600	LOC_Os05g22830.1	23	22	2	1	23	22	0	1	0	nr	nr	Hypothetical protein.	0
Os07g0187200	LOC_Os07g08950.1	0	0	0	0	0	23	0	1	0	nr	nr	D-lactate dehydrogenase, Multiple abiotic stress tolerance (Salinity, Oxidative, Drought, etc.)	D-LDH2
Os09g0569700	None	22	22	23	0	0	23	0	1	0	nr	nr	Conserved hypothetical protein.	0
Os06g0101000	LOC_Os06g01170.1	0	1	3	2	0	23	0	1	0	nr	nr	Zinc finger, PHD-type domain containing protein.	0
Os10g0442900	LOC_Os10g30610.1,LOC_Os10g30610.2	3	2	3	2	3	23	0	1	0	nr	nr	ABC transporter, White-brown complex homolog protein, Silicon-promoted formation of Casparian bands in the exodermis	ABCG25
Os01g0217100	LOC_Os01g11820.1	22	22	0	22	23	23	0	1	0	nr	nr	Conserved hypothetical protein.	0
Os05g0542800	LOC_Os05g46510.1	0	0	1	0	0	0	1	1	0	nr	nr	Similar to polygalacturonase.	0
Os07g0680000	LOC_Os07g48229.1	1	2	2	0	0	0	1	1	0	nr	nr	Similar to Vacuolar sorting receptor 1 precursor (AtVSR1) (Epidermal growth factor receptor-like protein 1) (AtELP1) (AtELP) (BP80-like protein b) (AtBP80b) (Spot 3 protein).	0
Os03g0575500	LOC_Os03g37864.1	1	0	0	1	0	0	1	1	0	nr	nr	Conserved hypothetical protein.	0
Os06g0264500	LOC_Os06g15370.1	2	0	2	1	0	0	1	1	0	nr	nr	TGF-beta receptor, type I/II extracellular region family protein.	0
Os09g0299000	LOC_Os09g12750.1,LOC_Os09g12750.2	21	21	23	22	0	0	1	1	0	nr	nr	G2-like family transcription factor, Negative regulation of flowering time	PHL3
Os02g0817600	LOC_Os02g57250.1,LOC_Os02g57250.2	18	20	20	22	1	0	1	1	0	nr	nr	AUX/IAA protein family protein.	IAA10
Os05g0409300	LOC_Os05g33880.1,LOC_Os05g33880.2	22	1	0	0	0	1	1	1	0	nr	nr	Similar to Cystatin Hv-CPI3.	0
Os08g0103600	LOC_Os08g01320.1,LOC_Os08g01320.2	23	22	1	1	0	1	1	1	0	nr	nr	BTB domain containing protein.	0
Os07g0620400	LOC_Os07g42820.1	23	1	0	0	1	1	1	1	0	nr	nr	Similar to GTP-binding protein-like.	GB1B
Os07g0108300	LOC_Os07g01760.1	0	22	1	1	1	1	1	1	0	nr	nr	Similar to Alanine aminotransferase.	0
Os11g0276300	LOC_Os11g17610.1	0	0	2	1	1	1	1	1	0	nr	nr	Uncharacterised protein family, carbohydrate kinase-related domain containing protein.	0
Os01g0808100	LOC_Os01g59350.1,LOC_Os01g59350.2	2	0	2	1	1	1	1	1	0	nr	nr	TGA transcription factor, bZIP transcription factor, Resistance against bacterial blight disease	BZIP8
Os10g0417800	LOC_Os10g28210.1	23	23	2	1	1	1	1	1	0	nr	nr	Protein of unknown function DUF506, plant family protein.	0
Os10g0528400	LOC_Os10g38489.1	1	0	23	2	2	1	1	1	0	nr	nr	Glutathione S-transferase, C-terminal-like domain containing protein.	GSTU3
Os02g0221600	LOC_Os02g12870.1,LOC_Os02g12870.2,LOC_Os02g12870.3,LOC_Os02g12870.4,LOC_Os02g12870.5,LOC_Os02g12870.6	1	3	2	2	3	1	1	1	0	nr	nr	Similar to predicted protein.	0
Os01g0588500	LOC_Os01g40590.1	1	0	1	1	23	1	1	1	0	nr	nr	Similar to Avr9/Cf-9 induced kinase 1.	RLCK40
Os02g0693200	LOC_Os02g46640.1	1	0	1	1	0	2	1	1	0	nr	nr	Similar to Chaperone protein dnaJ.	0
Os01g0840900	LOC_Os01g62360.1	2	1	2	1	1	2	1	1	0	nr	nr	Conserved hypothetical protein.	0
Os03g0101300	LOC_Os03g01170.1	0	1	1	2	2	2	1	1	0	nr	nr	Similar to Hexose transporter.	0
Os08g0416000	LOC_Os08g32080.1,LOC_Os08g32085.1	1	1	2	2	2	2	1	1	0	nr	nr	Similar to Homeobox-leucine zipper protein HOX5.	HOX5
Os03g0748900	LOC_Os03g53770.1	2	2	2	2	2	2	1	1	0	nr	nr	Aldo/keto reductase domain containing protein.	0
Os04g0395600	LOC_Os04g32460.1,LOC_Os04g32460.2	0	23	2	2	2	3	1	1	0	nr	nr	Similar to AFB2 (AUXIN SIGNALING F-BOX 2); auxin binding / ubiquitin-protein ligase.	0
Os04g0507800	LOC_Os04g42870.1,LOC_Os04g42870.2,LOC_Os04g42870.3,LOC_Os04g42870.4	1	23	0	23	0	21	1	1	0	nr	nr	UbiE/COQ5 methyltransferase family protein.	0
Os02g0273100	LOC_Os02g17330.1	0	0	0	23	23	23	1	1	0	nr	nr	Aminotransferase, class IV family protein.	0
Os06g0724900	LOC_Os06g50920.1	1	0	2	0	0	0	2	1	0	nr	nr	Raf-Like MAPKKK, Mechanical tissue formation at the leaf lamina joint	ILA1
Os12g0285500	LOC_Os12g18760.2	0	23	22	0	0	0	2	1	0	nr	nr	Hypothetical conserved gene.	0
Os10g0456600	LOC_Os10g31830.1	22	0	1	23	0	0	2	1	0	nr	nr	ADP-ribosylation factor domain containing protein.	0
Os04g0470700	LOC_Os04g39489.1,LOC_Os04g39489.2	21	22	23	0	1	0	2	1	0	nr	nr	Amino acid transporter, transmembrane family protein.	AAP7A
Os08g0419800	LOC_Os08g32430.1	2	23	1	1	1	0	2	1	0	nr	nr	Conserved hypothetical protein.	0
Os03g0848300	LOC_Os03g63090.1	22	0	0	0	23	0	2	1	0	nr	nr	Similar to actin-related protein 2/3 complex subunit 4.	0
Os04g0669600	LOC_Os04g57380.1	0	0	1	23	0	1	2	1	0	nr	nr	Phospholipase/carboxylesterase domain containing protein.	0
Os12g0153800		0	1	1	1	1	1	2	1	0	nr	nr	Peptidase aspartic, catalytic domain containing protein.	0
Os11g0102200	LOC_Os11g01140.1,LOC_Os11g01140.2,LOC_Os11g01140.3	1	0	2	2	1	1	2	1	0	nr	nr	Similar to NPH1-1.	0
Os12g0101800	LOC_Os12g01140.1,LOC_Os12g01140.2,LOC_Os12g01140.3,LOC_Os12g01140.4,LOC_Os12g01140.5	2	0	2	2	1	1	2	1	0	nr	nr	Rice nonphototropic hypocotyl 1 (NPH1) homologue, Phototropin	NPH1A
Os09g0241700	LOC_Os09g06634.1,LOC_Os09g06634.2	0	23	2	1	2	1	2	1	0	nr	nr	Homeodomain-like containing protein.	0
Os09g0478500	LOC_Os09g30150.1,LOC_Os09g30150.2,LOC_Os09g30150.3	22	1	21	0	1	2	2	1	0	nr	nr	Similar to Protein kinase KIPK.	0
Os02g0651200	LOC_Os02g43490.1	23	0	0	1	1	2	2	1	0	nr	nr	Conserved hypothetical protein.	0
Os05g0378800	LOC_Os05g31480.1,LOC_Os05g31480.2	0	1	2	1	0	0	3	1	0	nr	nr	Similar to ankyrin like protein.	0
Os08g0109200	LOC_Os08g01760.1	0	23	0	23	0	1	3	1	0	nr	nr	Similar to S-glutathione dehydrogenase/class III alcohol dehydrogenase.	0
Os08g0326500	LOC_Os08g23720.1	3	2	4	2	1	1	3	1	0	nr	nr	Similar to glycosyl hydrolase family 17 protein.	0
Os09g0511000	LOC_Os09g33630.1,LOC_Os09g33630.2,LOC_Os09g33630.3	21	21	1	2	2	2	3	1	0	nr	nr	Similar to cDNA clone:001-035-B08, full insert sequence.	RLCK276
Os02g0602300	LOC_Os02g39030.1,LOC_Os02g39030.2	1	22	0	0	1	2	4	1	0	nr	nr	Similar to Myelin transcription factor 1 (MYT1) (MYTI) (Proteolipid protein binding protein) (PLPB1).	0
Os05g0155000	LOC_Os05g06300.1	4	2	1	1	0	2	5	1	0	nr	nr	Similar to Protein MFP-b.	0
Os02g0594900	LOC_Os02g38140.1,LOC_Os02g38140.2	18	18	22	2	2	2	21	1	0	nr	nr	Glycosyl transferase, family 17 protein.	0
Os07g0498400	LOC_Os07g31500.1	18	23	0	23	22	22	21	1	0	nr	nr	Leucine-rich repeat, typical subtype domain containing protein.	0
Os12g0198200	LOC_Os12g09640.1	23	0	1	0	1	1	22	1	0	nr	nr	Similar to Protein phosphatase 2C.	0
Os03g0132200	LOC_Os03g04020.1,LOC_Os03g04020.2	21	23	2	1	3	3	22	1	0	nr	nr	Expansin-like protein A.	0
Os02g0201000	LOC_Os02g10710.1,LOC_Os02g10720.1	20	23	0	23	22	18	22	1	0	nr	nr	Similar to 23.6 kDa heat shock protein, mitochondrial.	0
Os02g0224500		21	1	0	23	0	0	23	1	0	nr	nr	Similar to Xaa-Pro dipeptidase (EC 3.4.13.9) (X-Pro dipeptidase) (Proline dipeptidase) (Prolidase) (Imidodipeptidase).	0
Os01g0884400	LOC_Os01g66130.1	0	0	1	1	1	0	23	1	0	nr	nr	Armadillo domain containing protein.	PUB16
Os01g0830700	LOC_Os01g61460.1	1	1	0	2	1	0	23	1	0	nr	nr	Protein of unknown function DUF231, plant domain containing protein.	XOAT1
Os04g0648900	LOC_Os04g55520.1	23	23	1	1	0	1	23	1	0	nr	nr	Similar to Dehydration responsive element binding protein 2F (DREB2F protein).	ERF8
Os12g0608700	LOC_Os12g41510.1	23	23	0	1	1	1	23	1	0	nr	nr	Gnk2-homologous domain domain containing protein.	0
Os03g0825800	LOC_Os03g61060.1,LOC_Os03g61060.2	23	0	1	3	2	1	23	1	0	nr	nr	Protein kinase, core domain containing protein.	RLCK120
Os03g0856700	LOC_Os03g63970.1	2	1	2	0	0	2	23	1	0	nr	nr	GA 20-oxidase1, GA metabolism	GNP1
Os06g0202400	None	0	0	1	1	2	2	23	1	0	nr	nr	Conserved hypothetical protein.	0
Os02g0529600	LOC_Os02g32750.1,LOC_Os02g32750.2	20	22	22	0	23	23	23	1	0	nr	nr	Similar to Xyloglucan 6-xylosyltransferase (EC 2.4.2.39) (AtXT1).	0
Os03g0125600	LOC_Os03g03410.1	22	23	23	0	23	23	23	1	0	nr	nr	Ser Thr specific protein kinase-like protein.	0
Os06g0692100	LOC_Os06g47700.1	1	1	2	1	0	0	0	2	0	nr	nr	Protein kinase, catalytic domain domain containing protein.	0
Os02g0150300	LOC_Os02g05680.1,LOC_Os02g05680.2	22	23	0	0	23	0	0	2	0	nr	nr	FAD-dependent pyridine nucleotide-disulphide oxidoreductase domain containing protein.	0
Os04g0402700	None	22	1	0	1	23	0	0	2	0	nr	nr	Hypothetical protein.	0
Os10g0572300	LOC_Os10g42190.1,LOC_Os10g42190.2	0	0	1	2	0	1	0	2	0	nr	nr	Similar to Protein lap4.	0
Os03g0200200	LOC_Os03g10320.1,LOC_Os03g10320.2	21	1	1	1	3	1	0	2	0	nr	nr	Conserved hypothetical protein.	0
Os04g0452700	LOC_Os04g37980.1	1	1	3	2	1	2	0	2	0	nr	nr	Similar to Monosaccharide transporter 1.	MST1
Os02g0743500	LOC_Os02g50970.1	0	0	1	2	2	2	0	2	0	nr	nr	MAPK kinase kinase (MAPKKK), Mediation of drought resistance, Regulation of scavenging of ROS	DSM1
Os01g0855600	LOC_Os01g63690.1	2	1	3	3	2	5	0	2	0	nr	nr	Similar to Hs1pro-1 protein.	0
Os06g0275700	LOC_Os06g16410.1	0	1	1	1	1	0	1	2	0	nr	nr	Similar to Beta-catenin repeat family protein.	0
Os05g0272800	LOC_Os05g19030.1,LOC_Os05g19030.2	21	0	23	23	2	0	1	2	0	nr	nr	Similar to F20D23.27 protein.	0
Os01g0887700	LOC_Os01g66420.1,LOC_Os01g66420.2	22	3	3	1	23	0	1	2	0	nr	nr	Similar to Nucleic acid binding protein.	PHD1
Os02g0682700	LOC_Os02g45830.1	23	22	23	1	0	1	1	2	0	nr	nr	Similar to protein binding protein.	0
Os01g0183800	LOC_Os01g08830.1,LOC_Os01g08830.2	0	1	3	2	1	1	1	2	0	nr	nr	Cyclin-like F-box domain containing protein.	0
Os03g0255500	LOC_Os03g15050.1,LOC_Os03g15050.2,LOC_Os03g15050.4	2	2	2	2	2	2	1	2	0	nr	nr	Similar to Phosphoenolpyruvate carboxykinase.	0
Os05g0390600	LOC_Os05g32440.1	1	0	2	2	3	2	1	2	0	nr	nr	Conserved hypothetical protein.	0
Os11g0526800	LOC_Os11g32360.1,LOC_Os11g32360.2	1	1	2	3	3	2	1	2	0	nr	nr	Conserved hypothetical protein.	0
Os04g0616700	LOC_Os04g52640.1,LOC_Os04g52640.2,LOC_Os04g52640.3	2	2	3	3	4	2	1	2	0	nr	nr	Similar to H0525G02.12 protein.	0
Os06g0154200	LOC_Os06g06050.1	0	0	2	3	3	5	1	2	0	nr	nr	Similar to F-box/LRR-repeat MAX2 homolog.	D3
Os01g0172300	LOC_Os01g07750.1	0	23	1	1	23	23	1	2	0	nr	nr	Conserved hypothetical protein.	0
Os07g0158900	LOC_Os07g06500.1	4	3	5	3	2	0	2	2	0	nr	nr	Hypothetical conserved gene.	0
Os01g0551100	LOC_Os01g37050.1	2	2	3	2	1	1	2	2	0	nr	nr	Ribonuclease III domain containing protein.	0
Os10g0436900	LOC_Os10g30070.1	22	23	0	1	1	2	2	2	0	nr	nr	Sodium/calcium exchanger membrane region domain containing protein.	CCX3
Os03g0828800	LOC_Os03g61310.1	0	22	0	2	2	2	2	2	0	nr	nr	S-Domain receptor like kinase-60, Partial S-domain containing protein	0
Os03g0448700	LOC_Os03g33590.1,LOC_Os03g33590.2	2	1	3	2	2	3	2	2	0	nr	nr	Interferon-related developmental regulator domain containing protein.	0
Os05g0463900	LOC_Os05g38830.1,LOC_Os05g38830.2	22	23	0	1	0	1	3	2	0	nr	nr	HECT domain containing protein.	0
Os03g0298600	LOC_Os03g18700.1	0	1	1	1	1	1	3	2	0	nr	nr	Sel1-like domain containing protein.	0
Os12g0577000	LOC_Os12g38790.1	3	0	2	1	1	1	3	2	0	nr	nr	Similar to Targeting protein for Xklp2 containing protein, expressed.	0
Os04g0491200	LOC_Os04g41400.1	3	2	4	5	3	4	4	2	0	nr	nr	Oligopeptide transporter domain containing protein.	0
Os05g0206200	LOC_Os05g11630.1	3	1	2	1	1	1	5	2	0	nr	nr	Similar to Myb-like DNA-binding domain containing protein.	0
Os08g0366000	LOC_Os08g27840.1,LOC_Os08g27840.2	22	0	1	2	1	0	22	2	0	nr	nr	Similar to Phosphoenolpyruvate carboxylase.	0
Os01g0362800	None	2	22	3	1	0	0	23	2	0	nr	nr	Conserved hypothetical protein.	0
Os04g0635600		0	1	2	1	0	1	23	2	0	nr	nr	Similar to Wound induced protein (Fragment).	0
Os01g0185900	LOC_Os01g09080.1	3	1	2	2	1	3	23	2	0	nr	nr	Similar to WRKY 1 (Fragment).	WRKY107
Os03g0206400	LOC_Os03g10860.1	22	23	0	1	2	3	0	3	0	nr	nr	Conserved hypothetical protein.	0
Os09g0439600	LOC_Os09g26820.1	2	2	4	3	2	4	1	3	0	nr	nr	Exo70 exocyst complex subunit family protein.	EXO70D1
Os01g0819500	LOC_Os01g60410.1,LOC_Os01g60410.2,LOC_Os01g60410.3	22	2	2	2	2	2	2	3	0	nr	nr	Similar to Ubiquitin-conjugating enzyme E2-17 kDa 11 (EC 6.3.2.19) (Ubiquitin- protein ligase 11) (Ubiquitin carrier protein 11).	UBC22
Os02g0543000	LOC_Os02g33820.1	3	5	5	4	2	2	2	3	0	nr	nr	Abscisic stress ripening protein 1.	ASR1
Os03g0181500	LOC_Os03g08360.1,LOC_Os03g08360.3,LOC_Os03g08360.4	2	3	3	2	7	2	3	3	0	nr	nr	Similar to (Rice Genome Annotation Project) fiddlehead-like protein.	ONI1
Os08g0529800	LOC_Os08g41780.1	1	3	4	1	3	1	4	3	0	nr	nr	Alpha/beta hydrolase fold-1 domain containing protein.	0
Os03g0845600	LOC_Os03g62860.1	0	2	0	2	2	2	1	4	0	nr	nr	Glycoside hydrolase, family 17 protein.	0
Os01g0899000	LOC_Os01g67340.1,LOC_Os01g67340.2,LOC_Os01g67340.3	0	1	1	6	4	1	0	6	0	nr	nr	Similar to Pti1 kinase-like protein.	RLCK52
Os04g0474900	LOC_Os04g39900.1	6	5	6	5	4	5	5	6	0	nr	nr	&beta;-glucosidase	BGLU13
Os07g0627300	LOC_Os07g43420.1	0	1	2	6	3	5	2	7	0	nr	nr	R2R3 MYB transcription factor, Regulation of the orientation of guard mother cell (GMC) symmetrical division	FLP
Os09g0280500	LOC_Os09g10840.1,LOC_Os09g10840.2	5	4	6	12	7	6	3	8	0	nr	nr	Similar to Transcription factor HBP-1b(C38) (Fragment).	BZIP70
Os12g0621700	LOC_Os12g42700.1	22	22	23	22	20	20	2	21	0	nr	nr	Conserved hypothetical protein.	0
Os02g0652600	LOC_Os02g43600.1	1	22	23	22	22	22	0	22	0	nr	nr	Ribosomal protein L19 family protein.	0
Os04g0412200	LOC_Os04g33630.1	23	22	23	22	23	22	0	22	0	nr	nr	Similar to Ferredoxin I.	0
Os04g0598000	LOC_Os04g50970.1	22	22	0	23	22	23	23	22	0	nr	nr	Similar to OSJNba0093F12.14 protein.	0
Os02g0823400	LOC_Os02g57760.1	22	21	21	22	23	0	0	23	0	nr	nr	Similar to S-adenosyl-L-methionine: beta-alanine N-methyltransferase (Fragment).	COMTL4
Os05g0482600	LOC_Os05g40410.1	0	1	0	23	23	0	0	23	0	nr	nr	WD40 repeat-like domain containing protein.	0
Os08g0485900	LOC_Os08g37940.1	22	21	22	22	23	23	0	23	0	nr	nr	Haloacid dehalogenase-like hydrolase domain containing protein.	0
Os08g0548900	LOC_Os08g43540.1	0	0	0	0	0	0	1	23	0	nr	nr	Similar to Proteasome subunit alpha type 7 (EC 3.4.25.1) (20S proteasome alpha subunit D) (20S proteasome subunit alpha-4).	0
Os01g0786800	LOC_Os01g57710.1,LOC_Os01g57710.2,LOC_Os01g57710.3	0	0	1	1	1	2	1	23	0	nr	nr	Protein of unknown function DUF81 domain containing protein.	0
Os07g0565600	LOC_Os07g37830.1,LOC_Os07g37830.2	2	1	0	23	0	23	2	23	0	nr	nr	Similar to Peptidyl-prolyl cis-trans isomerase TLP38, chloroplast precursor (EC 5.2.1.8) (PPIase) (Rotamase) (Thylakoid lumen PPIase of 38 kDa) (p38).	CYP37
Os10g0444100	LOC_Os10g30719.1	0	23	0	1	23	0	23	23	0	nr	nr	Homeodomain-like containing protein.	0
Os03g0219400	LOC_Os03g11980.1	21	21	22	0	0	23	23	23	0	nr	nr	Glycoside hydrolase, family 20 protein.	0
Os07g0556000	LOC_Os07g37010.1,LOC_Os07g37010.2	0	0	0	0	0	0	0	0	1	nr	nr	Cyclin D domain containing protein.	CYCD6;1
Os10g0395400	LOC_Os10g25590.1	22	1	0	23	0	0	0	0	1	nr	nr	Thioredoxin fold domain containing protein.	GSTU34
Os12g0109200	LOC_Os12g01830.1	0	1	1	0	23	23	0	0	1	nr	nr	Similar to Ca(2+)-dependent nuclease.	0
Os04g0589500	LOC_Os04g49954.1	23	0	0	0	23	0	1	0	1	nr	nr	Conserved hypothetical protein.	0
Os05g0102900	LOC_Os05g01250.1	1	0	0	1	1	1	1	0	1	nr	nr	Snf7 family protein.	0
Os01g0914800	LOC_Os01g68630.1	0	2	1	1	1	1	1	0	1	nr	nr	Protein of unknown function DUF231, plant domain containing protein.	0
Os03g0648300	LOC_Os03g44610.1	1	2	3	1	1	1	1	0	1	nr	nr	Similar to Calmodulin binding protein.	0
Os03g0345100	LOC_Os03g22450.1	0	1	1	0	0	0	2	0	1	nr	nr	Similar to auxin response factor 75.	0
Os08g0554000	LOC_Os08g44010.1,LOC_Os08g44010.2,LOC_Os08g44010.3,LOC_Os08g44010.4,LOC_Os08g44010.5	2	2	0	2	1	1	2	0	1	nr	nr	Similar to protein TSSC1.	0
Os03g0786900	LOC_Os03g57300.1,LOC_Os03g57300.2	2	2	3	2	1	1	2	0	1	nr	nr	Tetratricopeptide-like helical domain containing protein.	0
Os07g0147400		23	22	0	0	1	0	22	0	1	nr	nr	Non-protein coding transcript.	0
Os04g0668600	LOC_Os04g57290.1	22	23	0	0	0	0	23	0	1	nr	nr	Kelch-type beta propeller domain containing protein.	0
Os01g0248300	LOC_Os01g14550.1	0	23	0	0	2	1	23	0	1	nr	nr	Similar to Pathogen-related protein.	0
Os10g0462200	LOC_Os10g32444.1	22	0	0	0	0	0	0	1	1	nr	nr	Conserved hypothetical protein.	0
Os03g0804500	LOC_Os03g58980.1	22	1	1	1	1	0	0	1	1	nr	nr	Similar to Germin-like protein subfamily T member 1 precursor.	0
Os01g0883000	LOC_Os01g66020.1,LOC_Os01g66040.1	0	23	1	2	1	1	0	1	1	nr	nr	Similar to protein kinase.	RLCK50
Os04g0685400	LOC_Os04g58860.1	23	1	0	0	2	1	0	1	1	nr	nr	Harpin-induced 1 domain containing protein.	0
Os02g0173000	LOC_Os02g07670.1,LOC_Os02g07670.2,LOC_Os02g07670.3,LOC_Os02g07670.4	0	1	2	2	2	1	0	1	1	nr	nr	Similar to UreD.	0
Os06g0470000	LOC_Os06g27560.1	2	3	4	2	2	1	0	1	1	nr	nr	Glycosyltransferase AER61, uncharacterized domain containing protein.	0
Os05g0108700		0	23	0	0	0	2	0	1	1	nr	nr	Similar to Xylem cysteine proteinase 2 precursor (EC 3.4.22.-) (AtXCP2).	0
Os05g0474900	LOC_Os05g39730.1	3	1	1	1	0	2	0	1	1	nr	nr	Protein of unknown function Cys-rich family protein.	0
Os10g0544600	LOC_Os10g39770.1	0	0	1	2	0	2	0	1	1	nr	nr	Zinc finger, RING/FYVE/PHD-type domain containing protein.	0
Os04g0120200		0	1	2	3	2	2	0	1	1	nr	nr	Similar to H0716A07.11 protein.	0
Os10g0405300	LOC_Os10g26540.1	3	1	4	3	3	4	0	1	1	nr	nr	Pathogenic type III effector avirulence factor Avr cleavage site domain containing protein.	0
Os03g0200700	LOC_Os03g10360.1	2	0	0	0	0	22	0	1	1	nr	nr	Similar to SURF1.	0
Os07g0570100	LOC_Os07g38260.1	1	3	4	3	1	22	0	1	1	nr	nr	Similar to predicted protein.	0
Os10g0394000	LOC_Os10g25420.1	2	23	1	0	2	22	0	1	1	nr	nr	Similar to GDSL-like Lipase/Acylhydrolase family protein, expressed.	GELP106
Os04g0218400	LOC_Os04g14150.1	23	0	0	0	0	23	0	1	1	nr	nr	Similar to ankyrin protein kinase-like.	0
Os09g0533300	LOC_Os09g36290.1,LOC_Os09g36290.2	23	1	1	2	0	23	0	1	1	nr	nr	Metallophosphoesterase domain containing protein.	0
Os01g0570800	LOC_Os01g38980.1,LOC_Os01g38980.2	21	23	1	0	1	23	0	1	1	nr	nr	IQ calmodulin-binding region domain containing protein.	0
Os03g0768600		0	23	1	0	0	0	1	1	1	nr	nr	Hypothetical conserved gene.	0
Os02g0437200	LOC_Os02g24080.1,LOC_Os02g24080.2,LOC_Os02g24080.3,LOC_Os02g24080.4,LOC_Os02g24080.5	2	2	3	1	2	0	1	1	1	nr	nr	SNAP25-type SNARE protein, Rice blast resistance	0
Os05g0168700	LOC_Os05g07670.1	0	2	0	2	2	0	1	1	1	nr	nr	Protein of unknown function DUF250 domain containing protein.	0
Os01g0794900	None	1	1	2	2	2	0	1	1	1	nr	nr	Hypothetical protein.	0
Os03g0848600	LOC_Os03g63140.1,LOC_Os03g63140.2	1	0	1	0	1	1	1	1	1	nr	nr	Similar to NOI protein.	0
Os02g0707500		2	1	2	2	1	1	1	1	1	nr	nr	Transcription factor, Modulation of sugar transport	DOF7
Os07g0179400	LOC_Os07g08210.1,LOC_Os07g08210.2,LOC_Os07g08210.3	1	22	0	0	0	2	1	1	1	nr	nr	Dephospho-CoA kinase domain containing protein.	0
Os02g0433600	LOC_Os02g23823.1,LOC_Os02g23823.2,LOC_Os02g23823.3	1	22	1	2	0	2	1	1	1	nr	nr	Helix-loop-helix DNA-binding domain containing protein.	0
Os03g0137200	LOC_Os03g04430.1,LOC_Os03g04430.2,LOC_Os03g04430.3	0	1	2	1	1	2	1	1	1	nr	nr	Similar to Protein phosphatase 2C.	0
Os04g0191800	LOC_Os04g11450.1	3	0	1	2	1	2	1	1	1	nr	nr	Cyclin-like F-box domain containing protein.	0
Os01g0840800		0	1	2	2	1	2	1	1	1	nr	nr	Similar to 60S ribosomal protein L36.	RPL36.2
Os02g0802500	LOC_Os02g55890.1	3	3	3	2	1	2	1	1	1	nr	nr	Similar to Proton translocating pyrophosphatase.	0
Os10g0541200	LOC_Os10g39540.1,LOC_Os10g39540.2,LOC_Os10g39540.3,LOC_Os10g39540.4	2	1	2	2	1	4	1	1	1	nr	nr	Similar to Protein phosphatase 2C containing protein, expressed.	0
Os01g0794800	LOC_Os01g58240.1	0	23	23	2	1	4	1	1	1	nr	nr	Similar to Subtilase.	0
Os06g0208700	LOC_Os06g10650.1	1	1	3	3	2	4	1	1	1	nr	nr	Similar to Dual-specificity phosphatase protein.	0
Os12g0164600	LOC_Os12g06780.1	2	0	3	2	4	4	1	1	1	nr	nr	Protein of unknown function DUF793 family protein.	0
Os01g0952700	LOC_Os01g72350.1,LOC_Os01g72350.2	1	0	1	1	1	0	2	1	1	nr	nr	Metal-dependent hydrolase, composite domain containing protein.	0
Os10g0550200	None	1	0	2	0	1	1	2	1	1	nr	nr	Protein of unknown function DUF3615 domain containing protein.	0
Os03g0209500	LOC_Os03g11110.1	22	0	23	0	1	1	2	1	1	nr	nr	Zinc finger, DHHC-type domain containing protein.	0
Os03g0591300	LOC_Os03g39432.1,LOC_Os03g39432.2	1	1	2	1	1	1	2	1	1	nr	nr	Helix-loop-helix DNA-binding domain containing protein.	0
Os01g0894700	LOC_Os01g66980.1,LOC_Os01g66980.2	0	22	23	23	1	1	2	1	1	nr	nr	Trigger factor, ribosome-binding, bacterial domain containing protein.	0
Os01g0369000	LOC_Os01g27150.1,LOC_Os01g27150.2	2	1	1	1	2	1	2	1	1	nr	nr	Similar to Cullin-1.	0
Os05g0559900	LOC_Os05g48620.1	4	2	4	2	2	1	2	1	1	nr	nr	Similar to SKIP interacting protein 25.	SIP25
Os08g0318500	LOC_Os08g22864.1,LOC_Os08g22864.2	4	3	6	3	2	1	2	1	1	nr	nr	Sec8 exocyst complex component specific domain containing protein.	0
Os02g0433100		1	23	2	2	0	2	2	1	1	nr	nr	Conserved hypothetical protein.	0
Os06g0165000	None	2	1	1	1	1	2	2	1	1	nr	nr	Hypothetical protein.	0
Os04g0690300	LOC_Os04g59394.1,LOC_Os04g59394.2	0	2	2	2	1	2	2	1	1	nr	nr	Similar to H0814G11.17 protein.	0
Os10g0169800	LOC_Os10g08840.1,LOC_Os10g08840.2	5	3	4	2	1	2	2	1	1	nr	nr	Alpha/beta hydrolase fold-1 domain containing protein.	0
Os07g0565500	LOC_Os07g37820.1	3	3	1	1	2	2	2	1	1	nr	nr	Conserved hypothetical protein.	0
Os02g0545000	None	2	2	2	2	2	2	2	1	1	nr	nr	Similar to Myosin.	0
Os12g0237900	LOC_Os12g13550.1	4	2	2	2	2	2	2	1	1	nr	nr	NB-ARC domain containing protein.	0
Os03g0146600	LOC_Os03g05330.1	0	0	2	2	3	2	2	1	1	nr	nr	Similar to HEAT repeat family protein, expressed.	0
Os05g0389700	LOC_Os05g32360.1	4	2	3	2	2	3	2	1	1	nr	nr	Similar to Cell division control protein 2 homolog 2 (EC 2.7.1.37) (Fragment).	CDKC;1
Os08g0500300	LOC_Os08g39100.1	5	5	6	4	4	4	2	1	1	nr	nr	Protein phosphatase 2C domain containing protein.	0
Os01g0733600	LOC_Os01g53250.1	1	22	1	2	1	23	2	1	1	nr	nr	Flavoprotein pyridine nucleotide cytochrome reductase domain containing protein.	0
Os10g0498500	LOC_Os10g35540.1	23	0	0	0	0	1	3	1	1	nr	nr	Epoxide hydrolase-like domain containing protein.	0
Os05g0137800	None	1	0	1	1	1	1	3	1	1	nr	nr	Hypothetical conserved gene.	0
Os02g0116600	LOC_Os02g02480.1,LOC_Os02g02480.2,LOC_Os02g02480.3	1	2	2	0	2	1	3	1	1	nr	nr	Helix-loop-helix DNA-binding domain containing protein.	BHLH59
Os10g0571800		0	0	1	1	0	2	3	1	1	nr	nr	No apical meristem (NAM) protein domain containing protein.	NAC121
Os02g0101000	LOC_Os02g01100.1,LOC_Os02g01100.2,LOC_Os02g01100.3	3	4	3	2	1	2	3	1	1	nr	nr	Similar to amino acid permease.	0
Os03g0119500	None	0	0	1	1	3	2	3	1	1	nr	nr	Callose synthase, Ovary expansion by affecting vascular cell patterning	GSL8
Os02g0224400	LOC_Os02g13140.1	3	1	2	2	2	2	4	1	1	nr	nr	Similar to Xaa-Pro dipeptidase (EC 3.4.13.9) (X-Pro dipeptidase) (Proline dipeptidase) (Prolidase) (Imidodipeptidase).	0
Os04g0450900	LOC_Os04g37790.1,LOC_Os04g37790.2	4	0	1	2	1	2	22	1	1	nr	nr	Protein kinase PKN/PRK1, effector domain containing protein.	0
Os03g0224200	LOC_Os03g12350.1,LOC_Os03g12350.2,LOC_Os03g12350.4	1	0	2	1	0	0	23	1	1	nr	nr	Similar to response regulator 8.	RR21
Os08g0113700	LOC_Os08g02180.1	23	0	1	1	0	3	23	1	1	nr	nr	Conserved hypothetical protein.	0
Os05g0559400	LOC_Os05g48590.1	2	2	2	1	3	3	23	1	1	nr	nr	Similar to IAA11 (Fragment).	IAA19
Os07g0537500	LOC_Os07g35310.1,LOC_Os07g35310.2	22	1	2	2	23	22	23	1	1	nr	nr	Serine/threonine protein kinase-related domain containing protein.	0
Os08g0525000	LOC_Os08g41340.1	23	0	23	22	21	23	23	1	1	nr	nr	Ras GTPase family protein.	0
Os01g0318400	LOC_Os01g21590.1	23	0	1	1	23	23	23	1	1	nr	nr	Conserved hypothetical protein.	DLN9
Os08g0535400	LOC_Os08g42370.1,LOC_Os08g42370.2,LOC_Os08g42370.3	20	2	2	2	1	1	0	2	1	nr	nr	Zinc finger, DHHC-type domain containing protein.	0
Os12g0197400	LOC_Os12g09570.2	22	22	1	1	1	2	0	2	1	nr	nr	Similar to chloroplast outer envelope protein 86.	0
Os01g0852100	LOC_Os01g63280.1,LOC_Os01g63280.2,LOC_Os01g63280.3	1	2	4	2	5	2	0	2	1	nr	nr	Conserved hypothetical protein.	RLCK48
Os08g0159000	LOC_Os08g06240.1	22	23	22	1	23	2	0	2	1	nr	nr	Similar to DnaJ homolog subfamily C member 1.	0
Os12g0639600	LOC_Os12g44230.1,LOC_Os12g44230.2	0	1	2	1	23	21	0	2	1	nr	nr	Six-bladed beta-propeller, TolB-like domain containing protein.	0
Os07g0581000	LOC_Os07g39280.1	6	5	6	2	4	0	1	2	1	nr	nr	Protein of unknown function DUF250 domain containing protein.	0
Os02g0184500	LOC_Os02g09180.1	0	23	1	2	0	1	1	2	1	nr	nr	Similar to CUE domain containing protein.	0
Os08g0343300	LOC_Os08g25460.1	2	2	2	2	0	1	1	2	1	nr	nr	Zinc finger, RING/FYVE/PHD-type domain containing protein.	DLN208
Os07g0249700	LOC_Os07g14590.1	0	0	1	1	1	1	1	2	1	nr	nr	Similar to IAA-amino acid hydrolase ILR1-like 7.	AH2
Os04g0684200	LOC_Os04g58750.1,LOC_Os04g58750.2,LOC_Os04g58750.3,LOC_Os04g58750.4	1	1	1	1	1	1	1	2	1	nr	nr	Brassinosteroid (BR) signaling kinase, Regulation of BR signaling	RLCK173
Os04g0405800	LOC_Os04g33300.1	3	1	2	2	1	1	1	2	1	nr	nr	Similar to OSIGBa0142C11.1 protein.	0
Os07g0103000	LOC_Os07g01300.1	22	23	0	0	2	1	1	2	1	nr	nr	Similar to GRF zinc finger family protein, expressed.	0
Os06g0660800	LOC_Os06g45020.1	0	0	23	0	2	1	1	2	1	nr	nr	Protein kinase domain containing protein.	0
Os11g0587500	LOC_Os11g37690.1	0	0	2	1	2	1	1	2	1	nr	nr	RabGAP/TBC domain containing protein.	0
Os01g0229200	LOC_Os01g12880.1	4	3	3	2	2	1	1	2	1	nr	nr	Hypothetical conserved gene.	0
Os03g0101800	LOC_Os03g01210.1,LOC_Os03g01210.2,LOC_Os03g01210.3	0	1	0	1	0	2	1	2	1	nr	nr	Protein of unknown function Cys-rich family protein.	0
Os02g0132200	LOC_Os02g03940.1	0	0	1	1	1	2	1	2	1	nr	nr	Conserved hypothetical protein.	0
Os06g0698600	LOC_Os06g48330.1	1	1	1	2	1	2	1	2	1	nr	nr	Exo70 exocyst complex subunit family protein.	EXO70G2
Os06g0661900	LOC_Os06g45110.1	2	1	2	2	1	2	1	2	1	nr	nr	Protein of unknown function DUF266, plant family protein.	0
Os01g0121100	LOC_Os01g03090.1,LOC_Os01g03090.2	3	2	3	3	1	2	1	2	1	nr	nr	Similar to SLL2.	0
Os01g0327400	LOC_Os01g22370.1	1	2	1	1	2	2	1	2	1	nr	nr	Similar to Peroxidase (Fragment).	0
Os11g0198200	LOC_Os11g09180.1,LOC_Os11g09180.2	2	2	2	1	2	2	1	2	1	nr	nr	Conserved hypothetical protein.	0
Os12g0597000	LOC_Os12g40510.1	2	1	2	2	2	2	1	2	1	nr	nr	Calcineurin B-like (CBL) protein 2, Vacuolation of the aleurone cell	CBL2
Os08g0439200	LOC_Os08g34070.1,LOC_Os08g34070.2	5	3	4	3	2	2	1	2	1	nr	nr	Non-protein coding transcript.	0
Os06g0273500	LOC_Os06g16240.1	3	2	4	3	3	2	1	2	1	nr	nr	Protein of unknown function DUF231, plant domain containing protein.	0
Os01g0958700	LOC_Os01g72860.1	2	2	2	3	4	2	1	2	1	nr	nr	Membrane attack complex component/perforin/complement C9 family protein.	0
Os06g0557400	LOC_Os06g36310.1	2	1	6	4	6	2	1	2	1	nr	nr	Leucine-rich repeat domain containing protein.	0
Os05g0209500	LOC_Os05g11900.1	1	1	2	3	3	3	1	2	1	nr	nr	Conserved hypothetical protein.	0
Os07g0669700	LOC_Os07g47350.1,LOC_Os07g47350.2	2	2	3	3	4	4	1	2	1	nr	nr	Potassium transporter 4 (AtPOT4) (AtKUP3) (AtKT4).	HAK7
Os02g0201300	LOC_Os02g10730.1	4	3	3	4	4	6	1	2	1	nr	nr	Conserved hypothetical protein.	0
Os03g0841100	LOC_Os03g62430.1	2	1	2	1	1	0	2	2	1	nr	nr	Serine/threonine protein kinase-related domain containing protein.	WAK28
Os05g0164100	LOC_Os05g07130.1,LOC_Os05g07130.2	1	23	1	1	1	1	2	2	1	nr	nr	Similar to Fructose-6-phosphate-2-kinase/fructose-2, 6-bisphosphatase.	0
Os02g0105400	LOC_Os02g01510.1	2	1	2	1	1	1	2	2	1	nr	nr	Similar to L-lactate dehydrogenase.	LDH
Os12g0143800	LOC_Os12g04980.1	3	1	2	2	1	1	2	2	1	nr	nr	Meiosis-specific DNA recombinase, Synaptonemal complex (SC) assembly	DMC1A
Os12g0425800	LOC_Os12g23780.1	3	2	2	2	1	1	2	2	1	nr	nr	Hypothetical protein.	0
Os04g0411800	LOC_Os04g33590.1,LOC_Os04g33590.2	3	2	1	0	2	1	2	2	1	nr	nr	Similar to H0717B12.5 protein.	0
Os07g0693800	LOC_Os07g49310.1,LOC_Os07g49310.2	0	1	1	1	2	1	2	2	1	nr	nr	Similar to Plastid omega-3 fatty acid desaturase (Fragment).	FAD8
Os02g0702500	LOC_Os02g47410.1,LOC_Os02g47410.2,LOC_Os02g47410.3	2	0	2	1	2	1	2	2	1	nr	nr	Conserved hypothetical protein.	0
Os10g0412000	LOC_Os10g27220.1,LOC_Os10g27220.2	4	2	5	3	3	1	2	2	1	nr	nr	Similar to aminophospholipid ATPase.	0
Os08g0151000	LOC_Os08g05510.1,LOC_Os08g05510.2	21	0	1	2	0	2	2	2	1	nr	nr	Similar to Myb-like DNA-binding domain, SHAQKYF class family protein.	0
Os04g0607400	LOC_Os04g51809.1,LOC_Os04g51809.2,LOC_Os04g51809.3	0	0	2	2	1	2	2	2	1	nr	nr	Conserved hypothetical protein.	0
Os04g0614600	LOC_Os04g52450.1,LOC_Os04g52450.2	2	2	2	2	1	2	2	2	1	nr	nr	Similar to OSIGBa0126B18.7 protein.	0
Os03g0243600	LOC_Os03g14000.1,LOC_Os03g14000.2	22	23	1	2	2	2	2	2	1	nr	nr	Acyl-CoA-binding protein , Stress response	ACBP5
Os06g0153900	LOC_Os06g06040.1,LOC_Os06g06040.2,LOC_Os06g06040.3,LOC_Os06g06040.4,LOC_Os06g06040.5,LOC_Os06g06040.6,LOC_Os06g06040.7	1	1	2	2	2	2	2	2	1	nr	nr	Similar to Thiol methyltransferase 2.	0
Os10g0565100	None	1	1	2	2	2	2	2	2	1	nr	nr	Peptidase C14, caspase catalytic domain containing protein.	0
Os01g0813800	LOC_Os01g59840.1	23	2	2	2	2	2	2	2	1	nr	nr	Similar to cDNA, clone: J065127F19, full insert sequence.	BGLU3
Os08g0174700	LOC_Os08g07760.1	3	23	2	2	2	2	2	2	1	nr	nr	A member of the somatic embryogenesis receptor kinases (SERKs) family, Brassinosteroid (BR) signaling, Regulation of plant architecture	0
Os01g0843500	None	2	0	2	3	2	2	2	2	1	nr	nr	Hypothetical conserved gene.	0
Os08g0432000	None	4	3	4	3	2	2	2	2	1	nr	nr	Conserved hypothetical protein.	0
Os02g0469900	LOC_Os02g27060.1,LOC_Os02g27060.2	1	1	2	2	3	2	2	2	1	nr	nr	AT-rich interaction region domain containing protein.	0
Os01g0575000	LOC_Os01g39310.1,LOC_Os01g39310.3	4	2	2	3	3	2	2	2	1	nr	nr	Similar to Root hair defective 3 GTP-binding protein.	0
Os04g0370900	LOC_Os04g30240.1	4	3	4	3	2	3	2	2	1	nr	nr	Similar to cDNA, clone: J013067H13, full insert sequence.	WAK60
Os01g0848400	LOC_Os01g62920.1	4	4	4	3	2	3	2	2	1	nr	nr	BEL1-type homeobox family, Paralog of RI, Seed shattering, Initiation and maintenance of the shoot apical meristem during embryogenesis, Construction of inflorescence architecture	qSH1
Os03g0668500	LOC_Os03g46570.1	4	2	4	4	2	3	2	2	1	nr	nr	Conserved hypothetical protein.	SIP31
Os04g0628900	LOC_Os04g53680.1	2	1	2	4	2	4	2	2	1	nr	nr	Cyclin-P1-1.	CYCU1;1
Os12g0112800	LOC_Os12g02150.1	0	1	2	2	3	4	2	2	1	nr	nr	Conserved hypothetical protein.	0
Os05g0451300	LOC_Os05g37830.1,LOC_Os05g37830.2	4	4	4	3	0	23	2	2	1	nr	nr	Conserved hypothetical protein.	0
Os01g0810700	None	4	2	2	1	0	1	3	2	1	nr	nr	Hypothetical gene.	0
Os12g0290100	LOC_Os12g19290.1	1	1	2	1	1	1	3	2	1	nr	nr	Similar to Protein kinase.	0
Os02g0612800	LOC_Os02g39920.1	1	2	2	1	2	1	3	2	1	nr	nr	Non-protein coding transcript.	0
Os02g0199300	LOC_Os02g10590.1,LOC_Os02g10590.2	2	2	2	0	2	2	3	2	1	nr	nr	Peptidyl-prolyl cis-trans isomerase, FKBP-type domain containing protein.	0
Os07g0693700	LOC_Os07g49300.1	1	0	2	2	2	2	3	2	1	nr	nr	WD40 repeat-like domain containing protein.	0
Os01g0857300	LOC_Os01g63840.1,LOC_Os01g63840.2	2	2	4	2	2	2	3	2	1	nr	nr	Three-deoxy-D-manno-octulosonic-acid transferase, N-terminal domain containing protein.	0
Os02g0771800	LOC_Os02g53210.1,LOC_Os02g53210.2,LOC_Os02g53210.3,LOC_Os02g53210.4,LOC_Os02g53210.5,LOC_Os02g53210.6,LOC_Os02g53210.7	2	3	4	4	2	3	3	2	1	nr	nr	Similar to predicted protein.	0
Os02g0791800	LOC_Os02g54910.1	2	1	2	3	3	3	3	2	1	nr	nr	WD-40 repeat containing protein.	ATG18A
Os08g0233600	None	22	21	19	23	1	2	4	2	1	nr	nr	Hypothetical conserved gene.	0
Os07g0542400	LOC_Os07g35790.1	22	1	1	1	0	1	22	2	1	nr	nr	Similar to receptor-like protein kinase RK20-1.	0
Os01g0511000	LOC_Os01g32770.1	2	0	1	1	0	2	23	2	1	nr	nr	Similar to LOB domain protein 40.	0
Os03g0687000	LOC_Os03g48180.1,LOC_Os03g48180.2	22	0	0	0	0	23	23	2	1	nr	nr	Nitrate transporter, Peptide transporter, osa-miR168a target gene, Acquisition and long-distance transport of nitrate, Regulation of seed vigor	NPF2.4
Os03g0203200	LOC_Os03g10620.1,LOC_Os03g10620.2,LOC_Os03g10620.3	0	0	1	2	0	23	23	2	1	nr	nr	Esterase, Alpha/beta fold hydrolase superfamily protein, Regulation of panicle structure	D14
Os08g0432800	LOC_Os08g33590.1	0	2	1	2	1	1	0	3	1	nr	nr	Similar to BHLH transcription activator Ivory seed.	0
Os11g0702700	LOC_Os11g47650.1,LOC_Os11g47650.2	1	1	2	2	2	1	1	3	1	nr	nr	Homeodomain-like containing protein.	0
Os09g0514400	LOC_Os09g33930.1,LOC_Os09g33930.2,LOC_Os09g33930.3,LOC_Os09g33930.4,LOC_Os09g33930.5	22	23	1	2	1	2	1	3	1	nr	nr	Similar to Protein farnesyltransferase/geranylgeranyltransferase type I alpha subunit (EC 2.5.1.58) (EC 2.5.1.59) (CAAX farnesyltransferase alpha subunit) (Ras proteins prenyltransferase alpha) (FTase-alpha) (Type I protein geranyl-geranyltransferase alpha subunit) (GGTase-I-alpha).	0
Os06g0199300	LOC_Os06g09900.1	2	1	1	4	2	2	1	3	1	nr	nr	Non-protein coding transcript.	0
Os02g0150900	LOC_Os02g05710.1	23	0	2	2	1	2	2	3	1	nr	nr	Protein of unknown function DUF1644 family protein.	0
Os03g0431100	LOC_Os03g31679.1	0	1	2	2	2	2	2	3	1	nr	nr	Conserved hypothetical protein.	0
Os02g0761000	LOC_Os02g52340.1	2	3	5	2	2	2	2	3	1	nr	nr	Short vegetative phase (SVP)-group MADS-box protein, Spikelet development, Negative regulation of brassinosteroid responses	MADS22
Os05g0101200	LOC_Os05g01090.1,LOC_Os05g01090.2,LOC_Os05g01090.3	1	1	1	2	1	3	2	3	1	nr	nr	Peroxisome membrane anchor protein Pex14p, N-terminal domain containing protein.	PEX14
Os05g0397600	None	0	1	2	2	2	3	2	3	1	nr	nr	Hypothetical gene.	0
Os01g0667700	LOC_Os01g47740.1,LOC_Os01g47740.2,LOC_Os01g47740.3,LOC_Os01g47740.4	2	2	3	3	2	3	2	3	1	nr	nr	Zinc finger, RING/FYVE/PHD-type domain containing protein.	0
Os03g0784600	LOC_Os03g57110.1,LOC_Os03g57110.2	1	2	3	5	4	3	2	3	1	nr	nr	Conserved hypothetical protein.	0
Os02g0216300	LOC_Os02g12480.1,LOC_Os02g12480.10,LOC_Os02g12480.2,LOC_Os02g12480.3,LOC_Os02g12480.4,LOC_Os02g12480.5,LOC_Os02g12480.6,LOC_Os02g12480.7,LOC_Os02g12480.8,LOC_Os02g12480.9	22	22	2	2	2	2	3	3	1	nr	nr	Similar to cDNA clone:001-032-A03, full insert sequence.	0
Os05g0580600	None	1	2	1	1	4	2	3	3	1	nr	nr	Conserved hypothetical protein.	0
Os02g0316200	LOC_Os02g21110.1	2	2	3	4	2	3	3	3	1	nr	nr	Kelch-type beta propeller domain containing protein.	0
Os03g0395700	LOC_Os03g27830.1	3	2	4	4	3	3	3	3	1	nr	nr	Conserved hypothetical protein.	0
Os06g0246000	LOC_Os06g13680.1	21	23	1	1	1	2	4	3	1	nr	nr	Similar to HvB12D protein (B12Dg1 protein).	0
Os10g0561900	LOC_Os10g41240.1,LOC_Os10g41240.2	1	0	2	2	2	2	4	3	1	nr	nr	Similar to Protein-tyrosine phosphatase mitochondrial 1.	0
Os04g0452100	LOC_Os04g37920.1,LOC_Os04g37920.3,LOC_Os04g37920.4,LOC_Os04g37920.6	2	2	4	5	5	4	4	3	1	nr	nr	Cryptochrome 1b, blue light photoreceptor, Regulation of blue light-mediated de-etiolation, Blue light-dependent inhibition of coleoptile and leaf elongation	0
Os03g0784500	LOC_Os03g57110.1,LOC_Os03g57110.2	1	1	3	4	3	2	2	4	1	nr	nr	Conserved hypothetical protein.	0
Os03g0175200	LOC_Os03g07890.1	1	2	3	5	3	3	2	4	1	nr	nr	Similar to predicted protein.	0
Os07g0693900	LOC_Os07g49320.1	0	23	2	3	4	4	2	4	1	nr	nr	HEAT domain containing protein.	0
Os10g0516000	None	23	21	1	3	6	5	2	4	1	nr	nr	Hypothetical protein.	0
Os05g0397300	LOC_Os05g32970.1	1	1	3	4	3	4	3	4	1	nr	nr	Hypothetical conserved gene.	0
Os01g0833800	LOC_Os01g61720.1,LOC_Os01g61720.10,LOC_Os01g61720.2,LOC_Os01g61720.3,LOC_Os01g61720.4,LOC_Os01g61720.6,LOC_Os01g61720.7,LOC_Os01g61720.8,LOC_Os01g61720.9	5	5	4	4	3	4	3	4	1	nr	nr	Similar to cDNA clone:J013168C19, full insert sequence.	0
Os07g0475400	LOC_Os07g29290.1	5	4	3	2	1	5	6	4	1	nr	nr	Similar to Expansin-like protein A (Fragment).	0
Os07g0185500	LOC_Os07g08790.1	6	4	3	3	3	3	2	5	1	nr	nr	Non-protein coding transcript.	0
Os03g0556600	LOC_Os03g35600.1	1	2	2	3	4	2	3	5	1	nr	nr	S-Domain receptor like kinase-20, Response to chilling in tolerant rice genotype, Response to Rice Stripe Virus, Response to B. glumae in resistant genotype	0
Os08g0516600	LOC_Os08g40500.1	7	8	9	7	5	7	3	6	1	nr	nr	Conserved hypothetical protein.	0
Os09g0281700	LOC_Os09g10940.1	8	4	5	6	1	1	1	7	1	nr	nr	Similar to Ras-related protein RGP1 (GTP-binding regulatory protein RGP1).	RGP1
Os01g0817100	LOC_Os01g60120.1,LOC_Os01g60120.2,LOC_Os01g60120.3	7	10	9	9	7	7	1	7	1	nr	nr	TRAM, LAG1 and CLN8 homology domain containing protein.	0
Os07g0584000	LOC_Os07g39510.1,LOC_Os07g39510.2,LOC_Os07g39510.3	2	1	1	2	3	3	4	7	1	nr	nr	Similar to Yippee-like protein CG15309.	0
Os07g0143600	LOC_Os07g05040.1	22	22	23	23	23	0	1	23	1	nr	nr	Hypothetical conserved gene.	0
Os07g0124100	LOC_Os07g03200.1	0	0	2	3	2	5	1	0	2	nr	nr	Similar to Phytosulfokines 4 precursor.	PSK4
Os10g0410700	LOC_Os10g27060.1,LOC_Os10g27060.2	1	1	2	0	0	22	2	0	2	nr	nr	Similar to SET domain protein 123.	0
Os03g0163200	LOC_Os03g06730.1	23	21	23	0	1	1	3	0	2	nr	nr	Protein of unknown function DUF247, plant family protein.	0
Os08g0117000	LOC_Os08g02380.1,LOC_Os08g02380.2	1	0	0	0	1	0	4	0	2	nr	nr	Kinesin-1-like protein, Male meiosis and anther dehiscence	PSS1
Os09g0479900	LOC_Os09g30250.1	23	23	23	0	1	0	1	1	2	nr	nr	Similar to Subtilisin-like protease.	0
Os09g0439400	LOC_Os09g26800.1	3	2	0	3	2	0	1	1	2	nr	nr	Pectin lyase fold/virulence factor domain containing protein.	0
Os03g0309000	LOC_Os03g19580.1,LOC_Os03g19580.2	3	0	0	2	0	1	1	1	2	nr	nr	Virulence factor, pectin lyase fold family protein.	0
Os01g0880200	LOC_Os01g65780.1,LOC_Os01g65780.2,LOC_Os01g65780.3,LOC_Os01g65780.4	0	1	0	1	2	1	1	1	2	nr	nr	Similar to cDNA clone:J013112C08, full insert sequence.	PGSIP-A1
Os01g0256500	LOC_Os01g15270.1	4	3	3	3	2	4	2	1	2	nr	nr	Similar to ZnI.	0
Os09g0470900	LOC_Os09g29470.1,LOC_Os09g29470.2,LOC_Os09g29470.3	4	2	4	3	3	4	2	1	2	nr	nr	Similar to predicted protein.	0
Os12g0515600	LOC_Os12g33100.1	4	3	3	2	4	4	2	1	2	nr	nr	Similar to Guanylate kinase (EC 2.7.4.8).	GK1
Os03g0785800	LOC_Os03g57190.1	0	0	0	0	1	1	3	1	2	nr	nr	Transcription factor , Cold tolerance	PCF6
Os10g0450400	LOC_Os10g31290.1	0	1	0	1	3	2	3	1	2	nr	nr	Protein of unknown function DUF594 family protein.	0
Os11g0307500	LOC_Os11g20170.1	3	2	2	1	1	2	4	1	2	nr	nr	Conserved hypothetical protein.	0
Os10g0477000	LOC_Os10g33710.1	0	0	2	2	3	2	4	1	2	nr	nr	Armadillo-like helical domain containing protein.	0
Os02g0316900	LOC_Os02g21190.1,LOC_Os02g21190.2,LOC_Os02g21190.3	2	1	5	2	3	4	6	1	2	nr	nr	B-block binding subunit of TFIIIC domain containing protein.	0
Os10g0463900	LOC_Os10g32690.1	0	0	1	22	20	22	23	1	2	nr	nr	Conserved hypothetical protein.	0
Os02g0749400	LOC_Os02g51414.1	0	0	1	0	0	0	0	2	2	nr	nr	Hypothetical protein.	0
Os12g0197700	LOC_Os12g09590.1	23	0	0	0	1	0	0	2	2	nr	nr	Region of unknown function, putative Zinc finger, XS and XH domain containing protein.	0
Os03g0618800	LOC_Os03g42190.1	1	1	23	0	22	1	0	2	2	nr	nr	Conserved hypothetical protein.	0
Os03g0345700	LOC_Os03g22490.1,LOC_Os03g22490.2,LOC_Os03g22490.3,LOC_Os03g22490.4	0	0	2	1	1	2	0	2	2	nr	nr	Similar to Heavy metal-associated domain containing protein, expressed.	HIPP53
Os06g0102700	LOC_Os06g01304.1,LOC_Os06g01304.2,LOC_Os06g01304.3	1	0	3	2	3	0	1	2	2	nr	nr	Similar to predicted protein.	0
Os06g0303800	LOC_Os06g19990.1,LOC_Os06g19990.2,LOC_Os06g19990.3,LOC_Os06g19990.4	2	1	1	1	0	1	1	2	2	nr	nr	Conserved hypothetical protein.	0
Os10g0370500	LOC_Os10g22520.1	3	3	4	2	2	1	1	2	2	nr	nr	GH5 (glycosyl hydrolase family 5) &beta;-glucosidase, Response to salt and submergence stress, Response to stress-related hormones	GH5BG
Os06g0693000	LOC_Os06g47780.1	0	21	22	2	4	1	1	2	2	nr	nr	Protein kinase, core domain containing protein.	0
Os11g0113300	LOC_Os11g02200.1	1	1	2	2	1	2	1	2	2	nr	nr	Conserved hypothetical protein.	0
Os08g0201500	LOC_Os08g10130.1	0	1	2	2	2	2	1	2	2	nr	nr	Similar to SHR5-receptor-like kinase (Fragment).	0
Os01g0217500	LOC_Os01g11860.1	2	1	3	2	2	2	1	2	2	nr	nr	ThiJ/PfpI domain containing protein.	0
Os01g0296100	LOC_Os01g19150.1,LOC_Os01g19150.2,LOC_Os01g19150.3,LOC_Os01g19150.4,LOC_Os01g19150.5	6	2	4	2	2	3	1	2	2	nr	nr	Similar to Glycogen synthase kinase.	0
Os03g0440900	LOC_Os03g32580.1	3	3	3	3	2	3	1	2	2	nr	nr	Similar to LRR protein.	0
Os11g0182400	LOC_Os11g07970.1	5	4	4	3	3	3	1	2	2	nr	nr	WD40/YVTN repeat-like domain containing protein.	0
Os09g0408900	LOC_Os09g24330.1	2	1	2	4	3	4	1	2	2	nr	nr	Similar to kinase family protein.	RLCK270
Os03g0100900	LOC_Os03g01130.1,LOC_Os03g01130.2	3	2	3	3	4	4	1	2	2	nr	nr	Protein of unknown function DUF862, eukaryotic domain containing protein.	0
Os03g0255900	LOC_Os03g15080.1,LOC_Os03g15080.2	2	3	4	3	5	8	1	2	2	nr	nr	Conserved hypothetical protein.	0
Os05g0426300	LOC_Os05g35190.1	3	2	2	1	0	23	1	2	2	nr	nr	Domain of unknown function DUF231, plant domain containing protein.	0
Os12g0538800	LOC_Os12g35350.1,LOC_Os12g35350.2	0	2	2	2	1	0	2	2	2	nr	nr	Kelch-type beta propeller domain containing protein.	0
Os12g0102200	LOC_Os12g01170.1	23	1	1	1	1	1	2	2	2	nr	nr	LisH dimerisation motif domain containing protein.	0
Os07g0669600	LOC_Os07g47340.1	3	2	1	1	1	1	2	2	2	nr	nr	Conserved hypothetical protein.	0
Os03g0819900	LOC_Os03g60530.1,LOC_Os03g60530.3	3	2	3	2	1	1	2	2	2	nr	nr	Similar to RAB8C.	0
Os11g0637800	LOC_Os11g41900.1	23	2	3	3	1	1	2	2	2	nr	nr	Similar to 1-acyl-sn-glycerol-3-phosphate acyltransferase PLS1.	0
Os02g0695600	LOC_Os02g46830.1	21	0	0	1	2	1	2	2	2	nr	nr	Conserved hypothetical protein.	0
Os11g0588300	LOC_Os11g37730.1,LOC_Os11g37730.2	0	0	1	1	2	1	2	2	2	nr	nr	Similar to Glutathione transferase AtGST 10 (EC 2.5.1.18).	GSTT1
Os08g0322500	LOC_Os08g23290.1	1	0	1	0	1	2	2	2	2	nr	nr	Hypothetical conserved gene.	0
Os02g0279800	LOC_Os02g17860.1	0	1	2	2	1	2	2	2	2	nr	nr	Conserved hypothetical protein.	0
Os03g0323500	LOC_Os03g20720.1	1	1	2	2	1	2	2	2	2	nr	nr	Arf GTPase activating protein family protein.	0
Os03g0562200	LOC_Os03g36439.1	4	2	2	2	1	2	2	2	2	nr	nr	Cyclin-like F-box domain containing protein.	0
Os04g0405600	LOC_Os04g33280.1,LOC_Os04g33280.2,LOC_Os04g33280.3	3	2	3	3	2	2	2	2	2	nr	nr	Protein of unknown function DUF1350 family protein.	0
Os09g0279000	LOC_Os09g10710.1,LOC_Os09g10710.2,LOC_Os09g10710.3	6	2	4	4	2	2	2	2	2	nr	nr	Similar to r-interacting factor1.	0
Os10g0406200	LOC_Os10g26610.1,LOC_Os10g26610.2	2	1	0	23	2	2	2	2	2	nr	nr	Hypothetical conserved gene.	0
Os01g0254100	LOC_Os01g15020.1,LOC_Os01g15020.2	1	2	2	3	3	2	2	2	2	nr	nr	Similar to Lissencephaly type-1-like homology motif; CTLH, C-terminal to LisH motif; Nitrous oxide reductase, N-terminal; WD40-like; Quinonprotein alcohol dehydrogenase-like.	0
Os07g0677200	LOC_Os07g48020.1	4	2	3	3	1	3	2	2	2	nr	nr	Similar to Peroxidase.	POX22.3
Os10g0545000	LOC_Os10g39790.2,LOC_Os10g39790.3,LOC_Os10g39790.4	5	2	4	3	2	3	2	2	2	nr	nr	Similar to magnesium transporter CorA-like family protein.	0
Os02g0741100	LOC_Os02g50760.1,LOC_Os02g50760.2,LOC_Os02g50760.3	2	2	3	3	3	3	2	2	2	nr	nr	Similar to Chaperone protein dnaJ 16 (Protein ARG1-LIKE1) (AtARL1) (AtJ16) (AtDjB16).	0
Os01g0812000	LOC_Os01g59660.1,LOC_Os01g59660.2,LOC_Os01g59660.3,LOC_Os01g59660.4	3	2	4	3	3	3	2	2	2	nr	nr	Similar to cDNA clone:J033109N02, full insert sequence.	GAMYB
Os10g0395500	LOC_Os10g25600.1	5	3	2	1	1	4	2	2	2	nr	nr	Proteasome assembly chaperone 3 domain containing protein.	0
Os09g0392400	LOC_Os09g22500.1	3	1	4	4	4	4	2	2	2	nr	nr	Similar to Pleiotropic drug resistance protein 13.	0
Os11g0567800	LOC_Os11g36000.1	3	2	4	3	3	5	2	2	2	nr	nr	Leucine-rich repeat-containing N-terminal, type 2 domain containing protein.	0
Os03g0796000	LOC_Os03g58170.1,LOC_Os03g58170.2	1	1	2	2	0	1	3	2	2	nr	nr	Similar to Ripening-associated protein (Fragment).	0
Os01g0737800	LOC_Os01g53600.1,LOC_Os01g53600.2	2	3	2	2	1	1	3	2	2	nr	nr	&beta;-subunit of farnesyltransferase, Negative regulation of primary root growth under nonstressed conditions, Response to ABA and drought stress	ERA1
Os04g0692000	LOC_Os04g59550.1,LOC_Os04g59550.2,LOC_Os04g59550.3,LOC_Os04g59550.4,LOC_Os04g59550.5	0	2	1	1	2	1	3	2	2	nr	nr	Protein of unknown function DUF6, transmembrane domain containing protein.	0
Os12g0536200	LOC_Os12g35060.1,LOC_Os12g35060.2,LOC_Os12g35060.3,LOC_Os12g35060.4	23	22	22	1	2	1	3	2	2	nr	nr	Conserved hypothetical protein.	0
Os09g0363600	LOC_Os09g19900.1	23	1	2	2	1	2	3	2	2	nr	nr	Similar to transducin family protein / WD-40 repeat family protein.	0
Os11g0102600	LOC_Os11g01170.1	0	2	2	2	1	2	3	2	2	nr	nr	LisH dimerisation motif domain containing protein.	0
Os03g0109400	LOC_Os03g01890.1,LOC_Os03g01890.2	2	2	2	1	2	2	3	2	2	nr	nr	Similar to cDNA clone:J033091P14, full insert sequence.	LF1
Os01g0133400	LOC_Os01g04190.1,LOC_Os01g04190.2,LOC_Os01g04190.3,LOC_Os01g04190.4	22	0	1	2	2	2	3	2	2	nr	nr	Similar to Hexose transporter (Fragment).	PGLCT
Os10g0467200	LOC_Os10g32960.1	1	1	2	2	2	2	3	2	2	nr	nr	Peroxisome assembly, p12 domain containing protein.	0
Os01g0265400	LOC_Os01g16060.1	4	23	2	2	2	2	3	2	2	nr	nr	Conserved hypothetical protein.	0
Os02g0789100	LOC_Os02g54760.1	4	3	4	3	2	2	3	2	2	nr	nr	Similar to predicted protein.	CNGC5
Os01g0913100	LOC_Os01g68500.1	2	4	4	3	2	2	3	2	2	nr	nr	Protein of unknown function DUF538 family protein.	0
Os04g0115700	LOC_Os04g02530.1,LOC_Os04g02530.2,LOC_Os04g02530.3,LOC_Os04g02530.4	2	4	4	3	1	3	3	2	2	nr	nr	Conserved hypothetical protein.	0
Os04g0440000	LOC_Os04g35910.1	7	3	3	4	1	3	3	2	2	nr	nr	Similar to H0525C06.9 protein.	0
Os09g0506900	LOC_Os09g32940.1,LOC_Os09g32940.2,LOC_Os09g32940.3,LOC_Os09g32940.4	5	3	6	5	4	3	3	2	2	nr	nr	Similar to cDNA clone:J013073G03, full insert sequence.	0
Os01g0944000	LOC_Os01g71620.1	2	1	3	3	5	3	3	2	2	nr	nr	Conserved hypothetical protein.	0
Os07g0673900	LOC_Os07g47670.1,LOC_Os07g47670.2	4	3	3	3	2	4	3	2	2	nr	nr	Hypoxia induced protein, Early stage of hypoxia signalling	0
Os01g0841000	LOC_Os01g62370.1,LOC_Os01g62370.2	2	3	3	3	3	4	3	2	2	nr	nr	ENTH/VHS domain containing protein.	0
Os03g0108800	LOC_Os03g01850.1,LOC_Os03g01850.2	3	2	2	1	2	1	4	2	2	nr	nr	Similar to Cyclin-dependent kinase A-1.	0
Os07g0200700	LOC_Os07g10130.1	2	2	2	2	3	2	4	2	2	nr	nr	Similar to Squalene synthase (EC 2.5.1.21).	0
Os07g0676200	None	2	23	3	2	3	2	4	2	2	nr	nr	Non-protein coding transcript.	0
Os01g0680500	None	23	20	21	22	3	2	4	2	2	nr	nr	Hypothetical protein.	0
Os10g0370800	LOC_Os10g22570.1	5	4	4	3	5	3	4	2	2	nr	nr	Similar to cellulase containing protein.	0
Os01g0197900	LOC_Os01g10130.1	6	6	6	7	5	4	4	2	2	nr	nr	&gamma;-clade RNA-dependent RNA polymerase 3, Rice growth and development, Regulation of the expression of repeat-rich regions in the genome, Polymerase activity on both RNA and DNA templates	RDR3
Os04g0592500	LOC_Os04g50208.1,LOC_Os04g50208.2	1	1	1	1	1	1	5	2	2	nr	nr	Phosphoenolpyruvate carboxykinase, ATP-utilising domain containing protein.	0
Os05g0387800	LOC_Os05g32180.1	0	1	1	2	2	2	5	2	2	nr	nr	Acyl-CoA N-acyltransferase domain containing protein.	0
Os10g0495000	LOC_Os10g35220.1,LOC_Os10g35220.2	2	2	4	3	1	3	5	2	2	nr	nr	K Homology, type 1, subgroup domain containing protein.	0
Os11g0295000	LOC_Os11g18990.1	3	2	3	3	2	3	5	2	2	nr	nr	Similar to histidine triad family protein / HIT family protein.	0
Os04g0465000	LOC_Os04g39090.1,LOC_Os04g39090.2	4	6	5	4	2	4	6	2	2	nr	nr	Similar to OSIGBa0130P02.4 protein.	0
Os01g0827600	LOC_Os01g61190.1	5	3	6	4	5	4	7	2	2	nr	nr	Exo70 exocyst complex subunit family protein.	EXO70B2
Os04g0580800	LOC_Os04g49160.1	1	2	2	3	3	3	1	3	2	nr	nr	Zinc finger, RING/FYVE/PHD-type domain containing protein.	0
Os01g0234900	LOC_Os01g13370.1	1	2	3	3	3	3	1	3	2	nr	nr	Similar to Ubiquitin ligase SINAT5 (EC 6.3.2.-) (Seven in absentia homolog 5). Splice isoform 2.	0
Os01g0301100	None	3	2	3	4	2	4	1	3	2	nr	nr	Conserved hypothetical protein.	0
Os01g0727500	LOC_Os01g52730.1	3	4	2	3	3	4	1	3	2	nr	nr	A member of S40 gene family, Leaf senescence	S40-7
Os01g0952300	LOC_Os01g72320.1	21	22	1	2	1	1	2	3	2	nr	nr	Similar to Ran GTPase binding / chromatin binding / zinc ion binding.	0
Os03g0337200	None	5	2	4	2	2	1	2	3	2	nr	nr	Non-protein coding transcript.	0
Os12g0576300	LOC_Os12g38730.1,LOC_Os12g38730.2	2	1	3	3	2	2	2	3	2	nr	nr	Conserved hypothetical protein.	0
Os04g0102700	LOC_Os04g01250.1,LOC_Os04g01250.2,LOC_Os04g01250.3	0	2	3	3	2	2	2	3	2	nr	nr	Similar to N-acylethanolamine amidohydrolase.	0
Os06g0174400	LOC_Os06g07780.1,LOC_Os06g07780.2	1	1	2	2	0	3	2	3	2	nr	nr	Similar to Vesicle-associated membrane protein 712 (AtVAMP712).	VAMP7111
Os01g0953400	LOC_Os01g72410.1	2	1	1	2	2	3	2	3	2	nr	nr	NB-ARC domain containing protein.	0
Os07g0584100	LOC_Os07g39520.1	3	2	2	2	2	3	2	3	2	nr	nr	Similar to MAP kinase-like protein.	WNK5
Os05g0586000		2	2	3	4	2	3	2	3	2	nr	nr	Mitochondrial carrier protein domain containing protein.	0
Os03g0710000	LOC_Os03g50210.1	4	4	4	2	4	3	2	3	2	nr	nr	Protein of unknown function DUF292, eukaryotic domain containing protein.	0
Os04g0452600	LOC_Os04g37970.1	5	5	5	4	3	4	2	3	2	nr	nr	Similar to H0505F09.2 protein.	0
Os01g0567400	LOC_Os01g38660.1	3	2	3	3	4	4	2	3	2	nr	nr	Protein of unknown function DUF3511 domain containing protein.	0
Os07g0587500	LOC_Os07g39880.1	2	0	2	3	5	5	2	3	2	nr	nr	Armadillo-like helical domain containing protein.	0
Os02g0523300	LOC_Os02g32340.1	2	1	3	3	2	1	3	3	2	nr	nr	Similar to Spc97/Spc98 family protein, expressed.	0
Os03g0797600	LOC_Os03g58330.1	1	0	2	2	1	2	3	3	2	nr	nr	Similar to BHLH transcription factor.	0
Os04g0350300	LOC_Os04g28260.1	4	23	3	2	2	2	3	3	2	nr	nr	Similar to SKIP interacting protein 18 (Fragment).	0
Os10g0507000	LOC_Os10g36270.1	4	5	6	3	3	2	3	3	2	nr	nr	Conserved hypothetical protein.	RPP13
Os09g0418000	LOC_Os09g25090.1	3	2	2	4	3	2	3	3	2	nr	nr	Similar to CBL-interacting protein kinase 16.	CIPK16
Os02g0221800	LOC_Os02g12880.1,LOC_Os02g12880.2,LOC_Os02g12880.3,LOC_Os02g12880.4,LOC_Os02g12880.5	3	2	3	4	3	2	3	3	2	nr	nr	Similar to predicted protein.	0
Os09g0119100	LOC_Os09g03090.1	22	0	1	2	1	3	3	3	2	nr	nr	UBA-like domain containing protein.	0
Os02g0658100	LOC_Os02g44080.1	3	3	4	3	1	3	3	3	2	nr	nr	Similar to tonoplast intrinsic protein2.	TIP2;1
Os06g0107900		2	2	2	2	2	3	3	3	2	nr	nr	B3 DNA-binding domain containing protein, Insect resistance	BPH29
Os04g0659500	LOC_Os04g56450.1,LOC_Os04g56450.2	0	2	2	3	2	3	3	3	2	nr	nr	Similar to OSIGBa0132E09-OSIGBa0108L24.16 protein.	0
Os05g0498700	LOC_Os05g41930.1,LOC_Os05g41930.2,LOC_Os05g41930.3	4	2	4	4	2	3	3	3	2	nr	nr	Similar to Gda-1 protein.	0
Os08g0202300	LOC_Os08g10244.1,LOC_Os08g10250.1	2	2	4	3	3	3	3	3	2	nr	nr	Similar to SHR5-receptor-like kinase (Fragment).	0
Os09g0372900	LOC_Os09g20650.1,LOC_Os09g20650.2	4	3	3	4	3	3	3	3	2	nr	nr	Hypothetical conserved gene.	0
Os11g0106200	LOC_Os11g01490.1,LOC_Os11g01490.2	1	2	3	4	5	3	3	3	2	nr	nr	Similar to cDNA clone:J013071M22, full insert sequence.	0
Os12g0105700	LOC_Os12g01500.1	1	2	3	4	4	4	3	3	2	nr	nr	Bacterial surface antigen (D15) family protein.	0
Os04g0444900	LOC_Os04g36730.1	2	2	4	3	2	5	3	3	2	nr	nr	Similar to Alfin-1.	PHD21
Os01g0112500	LOC_Os01g02200.1	1	3	4	4	3	5	3	3	2	nr	nr	Similar to Plakoglobin/armadillo/beta-catenin-like protein (Fragment).	0
Os09g0403000	LOC_Os09g23780.1	2	1	2	3	5	5	3	3	2	nr	nr	Conserved hypothetical protein.	0
Os03g0684500	LOC_Os03g48010.1	22	22	22	23	23	1	4	3	2	nr	nr	Similar to glycosyltransferase family protein 47.	GINT2
Os08g0439100	LOC_Os08g34060.1,LOC_Os08g34060.2,LOC_Os08g34060.3,LOC_Os08g34060.4	3	2	6	2	3	2	4	3	2	nr	nr	Protein of unknown function DUF1336 domain containing protein.	0
Os02g0711000	LOC_Os02g48116.1	3	2	2	3	3	2	4	3	2	nr	nr	Conserved hypothetical protein.	0
Os11g0544700	LOC_Os11g34200.1	3	2	3	3	3	2	4	3	2	nr	nr	Repressor protein.	DRAP1
Os09g0135500		6	5	5	3	3	2	4	3	2	nr	nr	Similar to octicosapeptide/Phox/Bem1p (PB1) domain-containing protein / tetratricopeptide repeat (TPR)-containing protein.	0
Os04g0560700	LOC_Os04g47310.1	4	4	5	3	4	3	4	3	2	nr	nr	Conserved hypothetical protein.	0
Os03g0251800	LOC_Os03g14720.1	3	2	2	3	5	3	4	3	2	nr	nr	Similar to Possible OmpA family member precursor.	0
Os03g0702800	LOC_Os03g49580.1	5	4	4	4	5	8	4	3	2	nr	nr	Similar to Eukaryotic peptide chain release factor subunit 1 (eRF1) (Eukaryotic release factor 1) (TB3-1) (Cl1 protein).	0
Os05g0584300	LOC_Os05g50720.1	5	4	4	5	4	5	5	3	2	nr	nr	Harpin-induced 1 domain containing protein.	0
Os04g0353200		7	7	8	5	5	4	6	3	2	nr	nr	Similar to Cation-transporting ATPase.	0
Os05g0473500	LOC_Os05g39610.1,LOC_Os05g39610.2	3	2	3	2	3	0	23	3	2	nr	nr	Similar to protein binding protein.	EXO70B3
Os05g0549900	LOC_Os05g47660.1	2	3	4	3	2	3	1	4	2	nr	nr	Similar to Lipid phosphate phosphatase 3.	0
Os03g0271600	LOC_Os03g16480.1	4	1	2	3	2	4	2	4	2	nr	nr	Zinc finger, RING/FYVE/PHD-type domain containing protein.	0
Os06g0494100	LOC_Os06g29810.1,LOC_Os06g29810.2,LOC_Os06g29810.3	1	2	2	2	3	4	2	4	2	nr	nr	Serine/threonine protein kinase-related domain containing protein.	PID2
Os08g0270800	LOC_Os08g16930.1,LOC_Os08g16930.2	3	3	4	3	3	4	2	4	2	nr	nr	Similar to cDNA clone:J013075I05, full insert sequence.	0
Os11g0148400	LOC_Os11g05100.1	2	2	2	5	3	4	2	4	2	nr	nr	Conserved hypothetical protein.	0
Os02g0703300	LOC_Os02g47450.1	1	23	2	2	4	4	2	4	2	nr	nr	Protein of unknown function DUF1218 family protein.	0
Os06g0232100	LOC_Os06g12590.1,LOC_Os06g12590.2	2	2	4	3	4	4	2	4	2	nr	nr	Similar to predicted protein.	0
Os03g0764100	LOC_Os03g55540.1	3	1	2	3	5	5	2	4	2	nr	nr	Zinc finger transcription factor ZF1.	0
Os04g0686300	LOC_Os04g58970.1,LOC_Os04g58980.1	2	2	3	4	1	2	3	4	2	nr	nr	Protein of unknown function DUF167 family protein.	0
Os07g0121400		2	1	3	1	4	2	3	4	2	nr	nr	Similar to LRR receptor-like kinase.	0
Os01g0316900	LOC_Os01g21450.1,LOC_Os01g21450.2,LOC_Os01g21450.3	23	1	1	3	4	2	3	4	2	nr	nr	Conserved hypothetical protein.	0
Os07g0147800	LOC_Os07g05390.1	2	1	2	3	3	3	3	4	2	nr	nr	Hypothetical conserved gene.	0
Os10g0473200	LOC_Os10g33410.1	0	3	1	2	4	3	3	4	2	nr	nr	Conserved hypothetical protein.	0
Os01g0384300	LOC_Os01g28730.1	5	2	3	3	6	4	3	4	2	nr	nr	Similar to RKF3 (RECEPTOR-LIKE KINASE IN IN FLOWERS 3); kinase.	SPARK6
Os10g0486300	LOC_Os10g34500.1	2	2	4	3	4	2	4	4	2	nr	nr	Hypothetical conserved gene.	0
Os09g0544900	LOC_Os09g37280.1,LOC_Os09g37280.2	3	2	2	3	2	3	4	4	2	nr	nr	MaoC-like dehydratase domain containing protein.	0
Os05g0137300	LOC_Os05g04620.1	7	6	5	4	2	3	4	4	2	nr	nr	Thioredoxin fold domain containing protein.	0
Os02g0438700	LOC_Os02g24210.1	4	4	4	4	2	4	4	4	2	nr	nr	Hypothetical protein.	0
Os06g0154800	LOC_Os06g06115.1	6	5	6	3	4	4	4	4	2	nr	nr	Hypothetical conserved gene.	0
Os10g0566300	LOC_Os10g41650.1	2	1	3	5	6	4	4	4	2	nr	nr	Cyclin-like F-box domain containing protein.	0
Os04g0117900	LOC_Os04g02754.1	4	3	5	4	2	5	4	4	2	nr	nr	Amidase family protein.	0
Os01g0585700	LOC_Os01g40340.1,LOC_Os01g40340.2,LOC_Os01g40340.3	2	2	5	3	3	2	5	4	2	nr	nr	SIT4 phosphatase-associated protein family protein.	0
Os04g0183100	LOC_Os04g10420.1	5	2	6	3	4	3	5	4	2	nr	nr	Similar to OSIGBa0140C02.4 protein.	0
Os06g0149900	LOC_Os06g05700.1	22	19	22	23	23	0	2	5	2	nr	nr	Similar to Cysteine synthase (EC 4.2.99.8).	0
Os11g0207600	LOC_Os11g10130.1	3	5	4	6	5	6	2	5	2	nr	nr	Myb-like protein.	0
Os06g0648500	LOC_Os06g43990.1	3	3	4	4	2	3	4	5	2	nr	nr	Conserved hypothetical protein.	0
Os06g0129300	LOC_Os06g03850.1	6	5	6	6	4	4	4	5	2	nr	nr	Armadillo-like helical domain containing protein.	0
Os07g0438800	LOC_Os07g25710.1,LOC_Os07g25710.2,LOC_Os07g25710.3,LOC_Os07g25710.4	4	2	5	5	5	4	4	5	2	nr	nr	Similar to Phosphate starvation response regulator-like protein.	PHR2
Os01g0857400	LOC_Os01g63854.1	5	3	6	5	6	6	6	5	2	nr	nr	Amino acid transporter, transmembrane domain containing protein.	0
Os08g0156600	LOC_Os08g06010.1	3	6	6	4	5	5	4	6	2	nr	nr	Similar to glycerol 3-phosphate permease.	VPE2
Os02g0530300	LOC_Os02g32840.1	2	2	3	4	5	6	4	6	2	nr	nr	Zinc finger, AN1-type domain containing protein.	SAP5
Os04g0324100	LOC_Os04g25800.1	5	6	6	7	6	7	4	6	2	nr	nr	UDP-glucuronosyl/UDP-glucosyltransferase family protein.	0
Os01g0111300	None	1	3	3	6	5	4	5	6	2	nr	nr	Conserved hypothetical protein.	0
Os10g0456200	LOC_Os10g31790.1,LOC_Os10g31790.2	1	4	6	2	4	3	1	7	2	nr	nr	Similar to small GTP-binding protein domain.	0
Os05g0301600	LOC_Os05g23610.1,LOC_Os05g23610.2	4	4	4	6	2	5	2	7	2	nr	nr	Protein phosphatase inhibitor 2 (IPP-2) family protein.	0
Os09g0550000	LOC_Os09g37760.1	6	4	6	6	5	6	2	7	2	nr	nr	Bromodomain containing protein.	0
Os02g0653400	LOC_Os02g43670.1	1	3	3	3	3	5	3	7	2	nr	nr	Similar to OSIGBa0101C23.8 protein.	0
Os04g0566500	LOC_Os04g47870.1,LOC_Os04g47870.2	3	2	4	4	4	3	4	7	2	nr	nr	Argonaute protein	AGO1B
Os02g0594100	LOC_Os02g38080.1,LOC_Os02g38080.2	21	0	21	0	0	23	0	22	2	nr	nr	Similar to Protein kinase ATN1.	0
Os01g0795000	LOC_Os01g58240.1	3	3	2	2	2	2	2	23	2	nr	nr	Subtilase.	0
Os05g0544900	LOC_Os05g46710.1,LOC_Os05g46710.2	0	23	22	22	20	0	1	0	3	nr	nr	Protein of unknown function DUF3615 domain containing protein.	0
Os04g0368800	LOC_Os04g30010.1	0	2	2	2	3	0	0	1	3	nr	nr	Similar to H0607F01.6 protein.	WAK45
Os11g0157200	LOC_Os11g05860.1	21	20	20	21	1	23	0	1	3	nr	nr	Harpin-induced 1 domain containing protein.	0
Os03g0239000	LOC_Os03g13570.1	20	2	0	0	0	0	1	1	3	nr	nr	Concanavalin A-like lectin/glucanase, subgroup domain containing protein.	XTH28
Os03g0275400	LOC_Os03g16790.1,LOC_Os03g16790.2,LOC_Os03g16790.3	6	6	6	5	5	6	2	1	3	nr	nr	Zinc finger, DHHC-type domain containing protein.	0
Os03g0243800	LOC_Os03g14020.1,LOC_Os03g14020.2	0	1	21	0	1	1	3	1	3	nr	nr	Nicotinamide N-methyltransferase, putative domain containing protein.	0
Os01g0833700	LOC_Os01g61710.1,LOC_Os01g61710.2,LOC_Os01g61710.3,LOC_Os01g61710.4,LOC_Os01g61710.5,LOC_Os01g61710.6	3	2	3	2	1	1	4	1	3	nr	nr	Clathrin adaptor, mu subunit, C-terminal domain containing protein.	0
Os01g0276800	LOC_Os01g16970.1,LOC_Os01g16970.2,LOC_Os01g16970.3	5	3	2	2	1	3	4	1	3	nr	nr	Similar to predicted protein.	GAS2
Os02g0106700	LOC_Os02g01710.1,LOC_Os02g01710.2,LOC_Os02g01710.3,LOC_Os02g01710.4	0	23	2	1	0	23	6	1	3	nr	nr	Peptidase C78, ubiquitin fold modifier-specific peptidase 1/ 2 domain containing protein.	0
Os03g0360500	LOC_Os03g24580.1,LOC_Os03g24580.2	7	2	2	2	1	2	0	2	3	nr	nr	Protein of unknown function DUF1077 family protein.	0
Os05g0411300	LOC_Os05g34050.1	1	1	3	7	5	7	0	2	3	nr	nr	Similar to DNA binding protein.	BZIP39
Os12g0158600	LOC_Os12g06180.1	4	3	5	3	4	0	1	2	3	nr	nr	TB2/DP1 and HVA22 related protein family protein.	0
Os01g0347200	LOC_Os01g24490.1	6	5	2	3	1	1	1	2	3	nr	nr	Conserved hypothetical protein.	0
Os01g0254200	LOC_Os01g15029.1	2	3	2	3	2	1	1	2	3	nr	nr	Conserved hypothetical protein.	0
Os10g0554100	LOC_Os10g40590.1	6	3	3	3	4	3	1	2	3	nr	nr	Similar to Oxysterol-binding protein.	0
Os05g0515700	LOC_Os05g43950.1	4	2	4	4	3	5	1	2	3	nr	nr	Transcriptional activator, Target protein of bacterial effector, Xoo virulence, PAMP-triggered immunity (PTI) and Piz-t-mediated effector-triggered immunity (ETI)	VOZ2
Os01g0276100	LOC_Os01g16900.1,LOC_Os01g16900.2,LOC_Os01g16900.3	5	2	2	1	2	2	2	2	3	nr	nr	Similar to 3-isopropylmalate dehydrogenase, chloroplast precursor (EC 1.1.1.85) (Beta-IPM dehydrogenase) (IMDH) (3-IPM-DH).	IDHA
Os03g0827600	LOC_Os03g61210.1	6	3	3	2	2	2	2	2	3	nr	nr	Similar to F10A16.24 protein.	0
Os09g0481300	LOC_Os09g30350.1	1	0	2	3	2	2	2	2	3	nr	nr	Similar to Rwp34 (Fragment).	0
Os01g0935900	LOC_Os01g70980.1	2	3	2	3	2	2	2	2	3	nr	nr	Similar to Succinate dehydrogenase subunit 4.	SDH4
Os02g0688500	LOC_Os02g46320.1	2	2	3	3	2	2	2	2	3	nr	nr	Hypothetical conserved gene.	0
Os07g0693600	LOC_Os07g49280.1	3	2	1	3	3	2	2	2	3	nr	nr	Protein of unknown function DUF231, plant domain containing protein.	XOAT7
Os07g0582800	None	4	1	2	0	2	3	2	2	3	nr	nr	Hypothetical protein.	0
Os02g0170500	LOC_Os02g07450.1,LOC_Os02g07450.2	4	2	3	3	2	3	2	2	3	nr	nr	Histone-fold domain containing protein.	HAP5A
Os08g0566900	LOC_Os08g45210.1,LOC_Os08g45210.2	2	3	4	4	2	3	2	2	3	nr	nr	Mpv17/PMP22 family protein.	0
Os04g0544200	LOC_Os04g46000.1	22	0	0	0	4	4	2	2	3	nr	nr	P-type cyclin, PHO80 homologous protein, Coordination of phosphate starvation signaling and cell cycle progression under phosphate starvation stress	0
Os01g0762300	LOC_Os01g55670.1	1	0	2	2	2	2	3	2	3	nr	nr	Similar to predicted protein.	0
Os07g0563800	LOC_Os07g37650.1	6	3	4	3	2	2	3	2	3	nr	nr	Similar to ARF GAP-like zinc finger-containing protein ZIGA3.	0
Os10g0396400	LOC_Os10g25680.1	7	4	6	3	2	2	3	2	3	nr	nr	Hypothetical conserved gene.	0
Os01g0507500	LOC_Os01g32300.1,LOC_Os01g32300.2	5	3	4	4	2	2	3	2	3	nr	nr	Transcription elognation factor Eaf, N-terminal domain containing protein.	0
Os10g0516900	LOC_Os10g37290.1	0	2	0	3	3	3	3	2	3	nr	nr	Conserved hypothetical protein.	0
Os06g0600800	None	3	2	2	4	2	5	3	2	3	nr	nr	Hypothetical protein.	0
Os02g0634900	LOC_Os02g42320.1,LOC_Os02g42320.2,LOC_Os02g42320.3,LOC_Os02g42320.4	1	1	0	1	0	1	4	2	3	nr	nr	Proteasome subunit alpha type 2 (EC 3.4.25.1) (20S proteasome alpha subunit B) (20S proteasome subunit alpha-2).	0
Os03g0157300	LOC_Os03g06120.1,LOC_Os03g06120.2,LOC_Os03g06120.3	19	1	22	23	4	1	4	2	3	nr	nr	Protein of unknown function Cys-rich family protein.	DMT1
Os03g0824400	LOC_Os03g60939.1	3	2	2	3	2	2	4	2	3	nr	nr	Similar to Dolichol-phosphate mannosyltransferase (EC 2.4.1.83) (Dolichol- phosphate mannose synthase) (Dolichyl-phosphate beta-D- mannosyltransferase) (Mannose-P-dolichol synthase) (MPD synthase) (DPM synthase).	0
Os05g0461300	LOC_Os05g38630.1,LOC_Os05g38630.2	5	3	3	3	2	2	4	2	3	nr	nr	Similar to RAB8C.	0
Os09g0103000		6	4	4	2	3	3	4	2	3	nr	nr	GLABROUS1 enhancer-binding protein (GeBP) gene family, Transcription factor	0
Os01g0633400	LOC_Os01g44250.1	2	0	3	3	2	4	4	2	3	nr	nr	Cystathionine beta-synthase, core domain containing protein.	0
Os03g0785500	LOC_Os03g57170.1,LOC_Os03g57170.2,LOC_Os03g57170.3	2	2	3	3	2	4	4	2	3	nr	nr	Protein of unknown function DUF284, transmembrane eukaryotic family protein.	0
Os03g0189400	LOC_Os03g08999.1	6	4	5	4	3	6	4	2	3	nr	nr	Similar to Alcohol dehydrogenase ADH.	0
Os04g0472600	LOC_Os04g39660.1	7	2	4	3	1	2	5	2	3	nr	nr	Non-protein coding transcript.	0
Os02g0167100	LOC_Os02g07044.1,LOC_Os02g07044.2	2	0	0	0	2	2	5	2	3	nr	nr	Similar to 3-mercaptopyruvate sulfurtransferase precursor (EC 2.8.1.1).	STR23
Os03g0686100	None	3	1	3	3	3	2	5	2	3	nr	nr	Conserved hypothetical protein.	0
Os11g0159000	LOC_Os11g06040.1,LOC_Os11g06040.2,LOC_Os11g06040.3	3	3	3	3	3	4	5	2	3	nr	nr	Phox-associated domain domain containing protein.	0
Os02g0467700	LOC_Os02g26814.1,LOC_Os02g26814.2,LOC_Os02g26814.3,LOC_Os02g26814.4,LOC_Os02g26814.5	3	1	4	5	4	4	5	2	3	nr	nr	Glycosyl transferase, family 28, C-terminal domain containing protein.	0
Os04g0449900	LOC_Os04g37690.1	21	1	2	3	0	3	23	2	3	nr	nr	Non-protein coding transcript.	0
Os08g0139400	LOC_Os08g04470.1	1	2	6	5	4	4	0	3	3	nr	nr	Non-protein coding transcript.	0
Os03g0619700	LOC_Os03g42235.1	2	2	1	3	2	2	1	3	3	nr	nr	Conserved hypothetical protein.	0
Os09g0517700	LOC_Os09g34190.1	2	1	1	3	1	3	1	3	3	nr	nr	Thioesterase superfamily domain containing protein.	0
Os02g0810100	LOC_Os02g56530.1	4	3	5	3	5	3	1	3	3	nr	nr	Ankyrin repeat containing protein.	0
Os03g0788500	LOC_Os03g57450.1	5	4	3	4	5	4	1	3	3	nr	nr	Calcium-dependent protein kinase, Regulaton of immune responses, Disease resistance	CDPK10
Os03g0661500	LOC_Os03g45930.1	6	4	4	4	6	6	1	3	3	nr	nr	Conserved hypothetical protein.	0
Os03g0138000	LOC_Os03g04500.1,LOC_Os03g04500.2	2	2	3	3	2	3	2	3	3	nr	nr	Conserved hypothetical protein.	0
Os04g0555000	LOC_Os04g46860.1	0	0	2	3	3	3	2	3	3	nr	nr	GRAS (GAI-RGA-SCR) plant-specific transcription factor, Maintenance of shoot apical meristem indeterminacy, Regulation of vegetative to reproductive phase change	HAM3
Os03g0105500	LOC_Os03g01520.1	3	1	2	2	4	3	2	3	3	nr	nr	Conserved hypothetical protein.	0
Os01g0905800	LOC_Os01g67860.1	3	2	3	3	3	4	2	3	3	nr	nr	Aldolase C-1.	ALDC1
Os02g0808600		1	1	2	4	4	4	2	3	3	nr	nr	Hypothetical protein.	0
Os07g0250300	LOC_Os07g14650.1,LOC_Os07g14650.2	4	4	4	4	4	4	2	3	3	nr	nr	Conserved hypothetical protein.	0
Os02g0810000	LOC_Os02g56530.1	5	2	5	4	4	4	2	3	3	nr	nr	Non-protein coding transcript.	0
Os06g0661500	LOC_Os06g45060.1	6	1	4	5	2	5	2	3	3	nr	nr	Conserved hypothetical protein.	0
Os03g0281000	LOC_Os03g17240.1	3	2	3	4	3	5	2	3	3	nr	nr	Similar to Ankyrin-like protein.	0
Os07g0642300	LOC_Os07g44790.1	22	2	2	2	1	1	3	3	3	nr	nr	TRAPP I complex, Bet3 domain containing protein.	0
Os07g0281000	LOC_Os07g18050.1	4	3	5	2	1	2	3	3	3	nr	nr	Nucleotide-binding, alpha-beta plait domain containing protein.	C3H49
Os11g0678000	LOC_Os11g45280.1,LOC_Os11g45280.2	2	0	2	2	3	2	3	3	3	nr	nr	Similar to PAS domain containing protein, expressed.	0
Os08g0237000	LOC_Os08g13920.1	2	2	1	2	4	2	3	3	3	nr	nr	Xyloglucan endotransglucosylases/hydrolase, Cell wall modification processes during rice growth and development	XTH17
Os01g0174500	LOC_Os01g07920.1,LOC_Os01g07920.2	3	5	5	4	4	2	3	3	3	nr	nr	Similar to cDNA clone:J023048G08, full insert sequence.	0
Os03g0596800	LOC_Os03g40000.1	2	2	2	2	2	3	3	3	3	nr	nr	Conserved hypothetical protein.	0
Os04g0603200	LOC_Os04g51400.1,LOC_Os04g51400.2,LOC_Os04g51400.3,LOC_Os04g51400.5	1	2	3	4	4	3	3	3	3	nr	nr	Similar to OSIGBa0118P15.2 protein.	RMT1
Os07g0497400	LOC_Os07g31460.1,LOC_Os07g31460.2	4	3	5	4	4	3	3	3	3	nr	nr	Similar to ATPNG1 (ARABIDOPSIS THALIANA PEPTIDE-N-GLYCANASE 1); catalytic/ peptide-N4-(N-acetyl-beta-glucosaminyl)asparagine amidase.	0
Os07g0446100	LOC_Os07g26490.1,LOC_Os07g26490.2	5	3	5	4	3	4	3	3	3	nr	nr	Similar to Protein binding protein.	0
Os01g0199700	LOC_Os01g10260.1	5	4	5	4	4	4	3	3	3	nr	nr	Protein of unknown function DUF1677, plant domain containing protein.	0
Os03g0206600	LOC_Os03g10870.1	2	2	3	4	6	5	3	3	3	nr	nr	Uncharacterised protein family UPF0497, trans-membrane plant domain containing protein.	0
Os07g0490600	LOC_Os07g30820.1,LOC_Os07g30820.2	6	5	5	4	1	6	3	3	3	nr	nr	Similar to Type II membrane protein.	0
Os01g0731600	LOC_Os01g53090.1	5	4	3	3	3	6	3	3	3	nr	nr	Similar to pathogen-related protein.	0
Os01g0950800	LOC_Os01g72200.1	3	5	4	4	5	7	3	3	3	nr	nr	Essential protein Yae1, N-terminal domain containing protein.	0
Os11g0284900	LOC_Os11g18170.1	2	2	4	2	4	1	4	3	3	nr	nr	Similar to Phospholipid hydroperoxide glutathione peroxidase (EC 1.11.1.9).	GPX5
Os03g0198500	LOC_Os03g10200.1,LOC_Os03g10200.2	3	3	2	1	2	2	4	3	3	nr	nr	Protein of unknown function DUF862, eukaryotic domain containing protein.	0
Os04g0223000	LOC_Os04g14654.1,LOC_Os04g14654.2,LOC_Os04g14654.3	5	5	6	3	2	2	4	3	3	nr	nr	Sec1-like protein family protein.	0
Os03g0268300	LOC_Os03g16140.1,LOC_Os03g16140.2,LOC_Os03g16140.3,LOC_Os03g16140.4	3	2	2	2	2	3	4	3	3	nr	nr	Similar to DGD2 (digalactosyldiacylglycerol synthase 2); digalactosyldiacylglycerol synthase / transferase, transferring glycosyl groups.	DGD2B
Os05g0433200		5	4	5	2	3	3	4	3	3	nr	nr	Similar to Serine/threonine-protein kinase SAPK4.	SNRK2.11
Os01g0205300	LOC_Os01g10810.1	1	1	2	3	3	3	4	3	3	nr	nr	Similar to rho termination factor, N-terminal domain containing protein.	0
Os01g0172200	LOC_Os01g07740.1,LOC_Os01g07740.2,LOC_Os01g07740.3	2	3	2	2	4	3	4	3	3	nr	nr	DNA/RNA helicase, DEAD/DEAH box type, N-terminal domain containing protein.	0
Os10g0473400	LOC_Os10g33420.1	4	3	4	3	4	3	4	3	3	nr	nr	Similar to catalytic.	0
Os11g0416900	LOC_Os11g22350.1	3	2	3	4	4	3	4	3	3	nr	nr	ABC transporter-like domain containing protein.	ABCG28
Os01g0906000	LOC_Os01g67870.1	3	4	4	4	7	3	4	3	3	nr	nr	Similar to Ceramide glucosyltransferase.	0
Os07g0124800	LOC_Os07g03270.1	3	2	2	2	1	4	4	3	3	nr	nr	Similar to Chaperone protein dnaJ.	0
Os03g0317000	LOC_Os03g20180.1,LOC_Os03g20180.2	3	2	3	2	3	4	4	3	3	nr	nr	Similar to High-glucose-regulated protein 8-like.	0
Os10g0476400	LOC_Os10g33660.1	3	3	3	4	3	4	4	3	3	nr	nr	Snf7 family protein.	0
Os01g0691600	LOC_Os01g49680.1	3	1	4	3	4	4	4	3	3	nr	nr	Similar to XPB1 (ARABIDOPSIS HOMOLOG OF XERODERMA PIGMENTOSUM COMPLEMENTATION GROUP B 1); ATP-dependent helicase.	0
Os08g0296900	LOC_Os08g20020.1,LOC_Os08g20020.2	3	2	3	4	4	4	4	3	3	nr	nr	Similar to Heat shock protein 70.	0
Os03g0272900	LOC_Os03g16600.1	4	3	6	6	6	6	4	3	3	nr	nr	DVL family protein.	0
Os04g0320100	LOC_Os04g25400.2	1	23	2	1	3	2	5	3	3	nr	nr	7-hydroxymethyl chlorophyll a reductase, Promotion of chlorophyll degradation, Modulation of cell death signaling	HCAR
Os05g0498800	LOC_Os05g41940.1	2	0	3	5	3	2	5	3	3	nr	nr	Hypothetical conserved gene.	0
Os02g0557500	LOC_Os02g35150.1	4	1	5	3	4	3	5	3	3	nr	nr	Zinc finger, CCCH-type domain containing protein.	C3H16
Os03g0809700	LOC_Os03g59530.1	3	3	3	4	3	4	5	3	3	nr	nr	Similar to protein Kinase-associated protein phosphatase.	0
Os04g0682100	LOC_Os04g58570.1	3	4	4	3	4	4	5	3	3	nr	nr	C2 calcium/lipid-binding region, CaLB domain containing protein.	0
Os05g0108500	None	4	3	4	2	2	3	6	3	3	nr	nr	Nucleotide excision repair, TFIIH, subunit TTDA domain containing protein.	0
Os12g0143300	LOC_Os12g04934.1,LOC_Os12g04934.2,LOC_Os12g04934.3	4	3	3	3	2	3	6	3	3	nr	nr	Excinuclease ABC, C subunit, N-terminal domain containing protein.	0
Os04g0450400	LOC_Os04g37740.1	3	3	4	4	4	6	1	4	3	nr	nr	Similar to H0818E04.19 protein.	0
Os08g0544800	LOC_Os08g43160.1	4	3	3	3	2	3	2	4	3	nr	nr	PCF2.	PCF2
Os05g0519200	LOC_Os05g44290.1,LOC_Os05g44290.2,LOC_Os05g44290.3,LOC_Os05g44290.4	3	3	3	3	4	4	2	4	3	nr	nr	Similar to protein kinase.	0
Os12g0548200	LOC_Os12g36180.1	5	4	6	4	4	4	2	4	3	nr	nr	Auxilin-like protein, Type III J-protein, Positive regulation of resistance to Xoo, Regulation of cell death	0
Os06g0154500	LOC_Os06g06090.1,LOC_Os06g06090.2	5	4	6	5	6	5	2	4	3	nr	nr	Mitogen-activated protein kinase, Brassinosteroid (BR) signaling and homeostasis, Regulation of grain size and plant height	DSG1
Os02g0123400	LOC_Os02g03090.1,LOC_Os02g03090.2	4	2	6	4	3	6	2	4	3	nr	nr	Hypothetical conserved gene.	0
Os02g0590800	LOC_Os02g37830.1,LOC_Os02g37830.2	3	2	2	2	4	2	3	4	3	nr	nr	Tubulin complex-related serine/threonine protein kinase	0
Os04g0436100	LOC_Os04g35590.1	2	4	3	4	1	3	3	4	3	nr	nr	Acyl-CoA thioesterase, Target of miR1432, Regulation of fatty acid metabolism, Grain filling	ACOT
Os03g0274300	LOC_Os03g16700.1,LOC_Os03g16700.2,LOC_Os03g16700.3,LOC_Os03g16700.4	2	3	3	3	3	3	3	4	3	nr	nr	Similar to Initiator-binding protein.	0
Os02g0686500	LOC_Os02g46140.1,LOC_Os02g46140.2	2	2	3	4	3	3	3	4	3	nr	nr	F-box domain, cyclin-like domain containing protein.	0
Os07g0419800	LOC_Os07g23790.1,LOC_Os07g23790.2,LOC_Os07g23790.3,LOC_Os07g23790.4,LOC_Os07g23790.5,LOC_Os07g23790.6,LOC_Os07g23790.7,LOC_Os07g23790.8	2	3	4	4	4	3	3	4	3	nr	nr	Protein of unknown function DUF1644 family protein.	0
Os07g0272400	LOC_Os07g17130.1	2	1	3	4	3	4	3	4	3	nr	nr	Zinc finger, RING/FYVE/PHD-type domain containing protein.	0
Os04g0506100	LOC_Os04g42700.1	3	2	5	3	4	4	3	4	3	nr	nr	Similar to Receptor-like protein kinase.	0
Os01g0812200	LOC_Os01g59690.1	3	2	3	4	4	5	3	4	3	nr	nr	Cyclin-like F-box domain containing protein.	0
Os02g0807600	None	5	4	5	4	5	5	3	4	3	nr	nr	Hypothetical gene.	0
[truncated: 4,973 more rows]

## Sheet: TableS5
Table S5. Core circadian clock, light and flowering genes.
[truncated: 33 more rows]

[truncated: 5 more sheets: TableS6, TableS7, TableS8, TableS9, TableS10]
